# Supplementary material for: Risk model of liquid–liquid phase separation‐related genes reveals the prognosis and tumor microenvironment characteristics of colorectal cancer
Source: J Cell Commun Signal. 2025 Nov 3;19(4):e70054. doi: 10.1002/ccs3.70054 (PMC12582976; doi:10.1002/ccs3.70054)
Supplement: Supplementary file 2 — Tables S1–S4 [file CCS3-19-e70054-s002.xlsx]

## Sheet: Information
Article title:	Risk model of liquid-liquid phase separation-related genes reveals the prognosis and tumor microenvironment characteristics of colorectal cancer
Journal name:	Journal of Cell Communication and Signaling
Authors:	Hui Liu1, #, Ziwen Chen2, #, Jie Hao1, #, Ziyi Dong2, Yaoyang Guo2, Minghan Qiu1, Xipeng Zhang1, *, Ming Gao1, *, Haiyang Zhang1, *, Mingqing Zhang1, *
Affiliations:	1Tianjin Institute of Coloproctology, Tianjin Union Medical Center, The First Affiliated Hospital of Nankai University, Nankai University, Tianjin, 300121, China 2Tianjin Medical University Cancer Institute and Hospital, National Clinical Research Center for Cancer, Key Laboratory of Cancer Prevention and Therapy, Tianjin's Clinical Research Center for Cancer, Tianjin 300060, China
Corresponding:	Haiyang Zhang (zhanghaiyang@tmu.edu.cn), Mingqing Zhang (zmq@nankai.edu.cn), Ming Gao (headandneck2008@126.com), Xipeng Zhang (zhxp1011@163.com)
Supplementary material-2	Supplementary Table 1
	Supplementary Table 2
	Supplementary Table 3
	Supplementary Table 4

## Sheet: Table S1
Table S1: Clinical characteristics of the study cohort.
id	Age	Gender	T	N	M	Stage
TCGA-94-A4VJ	71	FEMALE	T1	N0	M0	Stage I
TCGA-90-A4EE	53	MALE	T2	N1	unknow	Stage II
TCGA-94-A5I4	61	MALE	T2	N1	unknow	Stage II
TCGA-63-A5MM	69	FEMALE	T2	N1	M0	Stage II
TCGA-77-A5G3	63	MALE	T2	N1	M0	Stage II
TCGA-34-2596	70	MALE	T2	N1	M0	Stage II
TCGA-60-2724	47	MALE	T3	N1	M0	Stage III
TCGA-58-8391	57	FEMALE	T2	N2	M0	Stage III
TCGA-63-A5MI	65	MALE	T2	N2	M0	Stage III
TCGA-39-5024	65	FEMALE	T2	N2	M0	Stage III
TCGA-66-2787	57	MALE	T1	N0	M0	Stage I
TCGA-21-1072	75	MALE	T2	N0	M0	Stage I
TCGA-94-7033	73	MALE	T2	N0	unknow	Stage I
TCGA-22-5473	78	MALE	T3	N0	M0	unknow
TCGA-NC-A5HH	53	MALE	T1	N0	M0	Stage I
TCGA-33-4582	55	MALE	T1	N0	M0	Stage I
TCGA-85-8048	62	MALE	T1	N0	M0	Stage I
TCGA-63-A5MH	68	MALE	T1	N0	M0	Stage I
TCGA-NK-A5CT	70	MALE	T1	N0	M0	Stage I
TCGA-33-4583	73	MALE	T1	N0	M0	Stage I
TCGA-18-4721	74	MALE	T1	N0	M0	Stage I
TCGA-85-8479	66	MALE	T1	N0	M0	Stage I
TCGA-22-5491	74	MALE	T1	N0	M0	Stage I
TCGA-46-3767	76	MALE	T1	N0	M0	Stage I
TCGA-85-7710	59	FEMALE	T1	N0	M0	Stage I
TCGA-63-A5MY	63	MALE	T1	N0	M0	Stage I
TCGA-94-7943	80	MALE	T1	unknow	unknow	Stage I
TCGA-21-1076	54	FEMALE	T2	N0	M0	Stage I
TCGA-66-2727	55	FEMALE	T2	N0	M0	Stage I
TCGA-66-2734	62	FEMALE	T2	N0	M0	Stage I
TCGA-21-5782	68	FEMALE	T2	N0	M0	Stage I
TCGA-34-2604	81	FEMALE	T2	N0	M0	Stage I
TCGA-18-3412	52	MALE	T2	N0	M0	Stage I
TCGA-66-2788	56	MALE	T2	N0	M0	Stage I
TCGA-21-1082	61	MALE	T2	N0	M0	Stage I
TCGA-22-5479	64	MALE	T2	N0	M0	Stage I
TCGA-66-2765	64	MALE	T2	N0	M0	Stage I
TCGA-21-1080	66	MALE	T2	N0	M0	Stage I
TCGA-52-7811	67	MALE	T2	N0	M0	Stage I
TCGA-77-7138	67	MALE	T2	N0	M0	Stage I
TCGA-63-A5MG	68	MALE	T2	N0	M0	Stage I
TCGA-66-2773	69	MALE	T2	N0	M0	Stage I
TCGA-66-2753	69	MALE	T2	N0	M0	Stage I
TCGA-77-8144	70	MALE	T2	N0	M0	Stage I
TCGA-22-5471	75	MALE	T2	N0	M0	Stage I
TCGA-43-3394	52	MALE	T2	N0	M0	Stage I
TCGA-85-8049	57	MALE	T2	N0	M0	Stage I
TCGA-85-A4PA	61	MALE	T2	N0	M0	Stage I
TCGA-56-7580	84	MALE	T2	N0	M0	Stage I
TCGA-77-8131	72	MALE	T2	unknow	M0	Stage I
TCGA-6A-AB49	73	FEMALE	T2	N0	unknow	Stage I
TCGA-43-5670	70	MALE	T2	N0	M0	Stage II
TCGA-22-0940	71	MALE	T1	N1	M0	Stage II
TCGA-39-5037	65	MALE	T1	N1	M0	Stage II
TCGA-96-A4JL	78	FEMALE	T2	N1	M0	Stage II
TCGA-77-A5GF	70	MALE	T2	N1	M0	Stage II
TCGA-NC-A5HN	77	MALE	T2	N1	M0	Stage II
TCGA-56-8629	63	MALE	T2	N0	unknow	Stage II
TCGA-J1-A4AH	70	MALE	T2	N0	unknow	Stage II
TCGA-43-8115	72	FEMALE	T2	N1	unknow	Stage II
TCGA-94-A5I6	62	MALE	T3	N0	M0	Stage II
TCGA-60-2708	64	FEMALE	T2	N1	M0	Stage II
TCGA-22-5481	72	FEMALE	T2	N1	M0	Stage II
TCGA-34-5928	83	FEMALE	T2	N1	M0	Stage II
TCGA-66-2768	57	MALE	T2	N1	M0	Stage II
TCGA-21-1075	57	MALE	T2	N1	M0	Stage II
TCGA-66-2792	58	MALE	T2	N1	M0	Stage II
TCGA-18-4083	63	MALE	T2	N1	M0	Stage II
TCGA-21-1081	69	MALE	T2	N1	M0	Stage II
TCGA-18-3419	73	MALE	T2	N1	M0	Stage II
TCGA-85-A4CN	56	FEMALE	T2	N1	M0	Stage II
TCGA-85-A510	74	FEMALE	T2	N1	M0	Stage II
TCGA-58-A46M	61	MALE	T2	N1	M0	Stage II
TCGA-85-A511	62	MALE	T2	N1	M0	Stage II
TCGA-92-8065	74	FEMALE	T3	N0	unknow	Stage II
TCGA-33-AASI	65	FEMALE	T2	N1	unknow	Stage II
TCGA-96-7544	83	MALE	T2	N1	unknow	Stage II
TCGA-O2-A52S	57	FEMALE	T4	N2	unknow	Stage III
TCGA-68-A59I	73	FEMALE	T3	N1	M0	Stage III
TCGA-39-5029	67	MALE	T1	N2	M0	Stage III
TCGA-33-4586	57	MALE	T2	N2	M0	Stage III
TCGA-66-2759	66	MALE	T2	N2	M0	Stage III
TCGA-39-5030	81	FEMALE	T2	N2	M0	Stage III
TCGA-22-4595	57	MALE	T3	N2	unknow	Stage III
TCGA-66-2789	73	MALE	T1	N3	M0	Stage III
TCGA-66-2778	68	FEMALE	T2	N3	M0	Stage III
TCGA-66-2783	67	MALE	T2	N3	M0	Stage III
TCGA-NC-A5HF	74	MALE	T4	N0	unknow	Stage III
TCGA-37-4132	61	FEMALE	T2	N0	M1	Stage IV
TCGA-43-2578	59	FEMALE	T1	N0	M0	Stage I
TCGA-66-2757	65	FEMALE	T1	N0	M0	Stage I
TCGA-34-5234	71	FEMALE	T1	N0	M0	Stage I
TCGA-60-2715	51	MALE	T1	N0	M0	Stage I
TCGA-22-1017	62	MALE	T1	N0	M0	Stage I
TCGA-77-A5G7	63	MALE	T1	N0	M0	Stage I
TCGA-85-7696	64	MALE	T1	N0	M0	Stage I
TCGA-18-3406	67	MALE	T1	N0	M0	Stage I
TCGA-18-3409	74	MALE	T1	N0	M0	Stage I
TCGA-21-1083	75	MALE	T1	N0	M0	Stage I
TCGA-39-5031	76	FEMALE	T1	N0	M0	Stage I
TCGA-85-8582	49	MALE	T1	N0	M0	Stage I
TCGA-85-8072	60	MALE	T1	N0	M0	Stage I
TCGA-85-8355	63	MALE	T1	N0	M0	Stage I
TCGA-22-5480	66	FEMALE	T1	N0	M0	Stage I
TCGA-22-4613	73	FEMALE	T1	N0	M0	Stage I
TCGA-22-5489	64	MALE	T1	N0	M0	Stage I
TCGA-85-8287	72	MALE	T1	N0	M0	Stage I
TCGA-43-8116	73	MALE	T1	N0	M0	Stage I
TCGA-85-A513	60	FEMALE	T1	unknow	M0	Stage I
TCGA-56-8626	59	MALE	T1	N0	unknow	Stage I
TCGA-56-A5DR	81	MALE	T1	N0	unknow	Stage I
TCGA-43-A56U	76	FEMALE	T1	N0	unknow	Stage I
TCGA-68-7757	74	MALE	T1	N0	unknow	Stage I
TCGA-22-4596	69	FEMALE	T1	N0	M0	Stage I
TCGA-77-7142	59	FEMALE	T2	N0	M0	Stage I
TCGA-66-2763	63	FEMALE	T2	N0	M0	Stage I
TCGA-63-A5MR	70	FEMALE	T2	N0	M0	Stage I
TCGA-60-2695	74	FEMALE	T2	N0	M0	Stage I
TCGA-33-4533	76	FEMALE	T2	N0	M0	Stage I
TCGA-34-5929	78	FEMALE	T2	N0	M0	Stage I
TCGA-22-0944	61	MALE	T2	N0	M0	Stage I
TCGA-63-A5MB	62	MALE	T2	N0	M0	Stage I
TCGA-77-7141	64	MALE	T2	N0	M0	Stage I
TCGA-66-2780	65	MALE	T2	N0	M0	Stage I
TCGA-66-2785	65	MALE	T2	N0	M0	Stage I
TCGA-66-2781	67	MALE	T2	N0	M0	Stage I
TCGA-60-2707	70	MALE	T2	N0	M0	Stage I
TCGA-66-2758	71	MALE	T2	N0	M0	Stage I
TCGA-85-8070	71	MALE	T2	N0	M0	Stage I
TCGA-18-3407	72	MALE	T2	N0	M0	Stage I
TCGA-39-5036	73	MALE	T2	N0	M0	Stage I
TCGA-94-7557	73	MALE	T2	N0	M0	Stage I
TCGA-60-2725	74	MALE	T2	N0	M0	Stage I
TCGA-77-8138	74	MALE	T2	N0	M0	Stage I
TCGA-77-7463	75	MALE	T2	N0	M0	Stage I
TCGA-21-5783	76	MALE	T2	N0	M0	Stage I
TCGA-63-A5MS	78	MALE	T2	N0	M0	Stage I
TCGA-34-2608	84	MALE	T2	N0	M0	Stage I
TCGA-85-7950	46	MALE	T2	N0	M0	Stage I
TCGA-58-8388	60	MALE	T2	N0	M0	Stage I
TCGA-77-8156	60	MALE	T2	N0	M0	Stage I
TCGA-85-8666	65	MALE	T2	N0	M0	Stage I
TCGA-98-A53B	69	MALE	T2	N0	M0	Stage I
TCGA-39-5021	70	MALE	T2	N0	M0	Stage I
TCGA-58-8392	70	MALE	T2	N0	M0	Stage I
TCGA-85-7844	71	MALE	T2	N0	M0	Stage I
TCGA-22-5474	74	MALE	T2	N0	M0	Stage I
TCGA-77-A5GA	76	MALE	T2	N0	M0	Stage I
TCGA-68-8251	78	MALE	T2	N0	M0	Stage I
TCGA-22-5482	81	MALE	T2	N0	M0	Stage I
TCGA-33-AASB	66	MALE	T2	N0	unknow	Stage I
TCGA-60-2709	69	MALE	T2	N0	unknow	Stage I
TCGA-43-6771	85	MALE	T2	N0	unknow	Stage I
TCGA-43-6770	59	FEMALE	T2	N0	unknow	Stage I
TCGA-56-8083	56	MALE	T2	N0	unknow	Stage I
TCGA-56-A4BY	66	MALE	T2	N0	unknow	Stage I
TCGA-56-8504	74	MALE	T2	N0	unknow	Stage I
TCGA-37-3789	65	MALE	T2	N0	unknow	Stage I
TCGA-37-A5EM	49	MALE	T2	N0	M0	Stage II
TCGA-O2-A52V	75	FEMALE	T3	N0	unknow	Stage II
TCGA-60-2696	76	FEMALE	T2	N0	M0	Stage II
TCGA-43-A474	66	MALE	T2	N0	M0	Stage II
TCGA-85-A4JC	84	MALE	T2	N0	M0	Stage II
TCGA-60-2710	67	FEMALE	T1	N1	M0	Stage II
TCGA-34-5232	75	FEMALE	T1	N1	M0	Stage II
TCGA-85-A512	46	MALE	T1	N1	M0	Stage II
TCGA-85-8276	62	MALE	T1	N1	M0	Stage II
TCGA-85-7843	50	MALE	T2	N1	M0	Stage II
TCGA-56-A4BW	55	MALE	T2	N1	M0	Stage II
TCGA-22-4604	73	MALE	T2	N1	M0	Stage II
TCGA-56-A62T	78	MALE	T2	N0	unknow	Stage II
TCGA-85-6175	63	FEMALE	T3	N0	M0	Stage II
TCGA-85-7697	49	MALE	T3	N0	M0	Stage II
TCGA-37-A5EL	53	MALE	T3	N0	M0	Stage II
TCGA-18-5592	57	MALE	T3	N0	M0	Stage II
TCGA-34-5236	60	MALE	T3	N0	M0	Stage II
TCGA-98-A539	63	MALE	T3	N0	M0	Stage II
TCGA-98-A538	67	MALE	T3	N0	M0	Stage II
TCGA-85-8481	70	MALE	T3	N0	M0	Stage II
TCGA-NC-A5HD	79	MALE	T3	N0	M0	Stage II
TCGA-77-7140	69	FEMALE	T2	N1	M0	Stage II
TCGA-34-5240	73	FEMALE	T2	N1	M0	Stage II
TCGA-60-2712	79	FEMALE	T2	N1	M0	Stage II
TCGA-60-2716	39	MALE	T2	N1	M0	Stage II
TCGA-NC-A5HE	60	MALE	T2	N1	M0	Stage II
TCGA-77-7337	65	MALE	T2	N1	M0	Stage II
TCGA-77-8130	69	MALE	T2	N1	M0	Stage II
TCGA-66-2790	72	MALE	T2	N1	M0	Stage II
TCGA-18-3416	83	MALE	T2	N1	M0	Stage II
TCGA-94-8035	64	MALE	T3	N0	unknow	Stage II
TCGA-56-8308	79	MALE	T3	N0	unknow	Stage II
TCGA-21-1070	60	FEMALE	T3	N0	M0	Stage III
TCGA-21-1079	71	MALE	T3	N0	M0	Stage III
TCGA-85-7699	73	MALE	T4	N0	M0	Stage III
TCGA-34-5239	75	MALE	T4	N0	M0	Stage III
TCGA-NC-A5HO	70	FEMALE	T3	N1	M0	Stage III
TCGA-46-3768	58	MALE	T3	N1	M0	Stage III
TCGA-56-7579	61	MALE	T3	N1	M0	Stage III
TCGA-85-8277	70	MALE	T3	N1	M0	Stage III
TCGA-43-2576	62	FEMALE	T2	N2	M0	Stage III
TCGA-66-2766	54	MALE	T2	N2	M0	Stage III
TCGA-21-5787	65	MALE	T2	N2	M0	Stage III
TCGA-33-4538	66	MALE	T2	N2	M0	Stage III
TCGA-77-8143	76	MALE	T2	N2	M0	Stage III
TCGA-22-5492	73	FEMALE	T2	N2	M0	Stage III
TCGA-39-5040	59	MALE	T2	N2	M0	Stage III
TCGA-22-4594	60	FEMALE	T3	N2	M0	Stage III
TCGA-37-3783	51	MALE	T3	N2	M0	Stage III
TCGA-LA-A7SW	71	MALE	T3	N1	unknow	Stage III
TCGA-68-7756	84	MALE	T4	N1	unknow	Stage III
TCGA-33-6738	80	MALE	T1	N2	unknow	Stage III
TCGA-56-A49D	67	MALE	T2	N2	unknow	Stage III
TCGA-92-8063	52	MALE	T2	N2	unknow	Stage III
TCGA-77-A5FZ	64	MALE	T4	N0	M0	Stage III
TCGA-66-2756	68	MALE	T4	N0	M0	Stage III
TCGA-66-2769	75	MALE	T4	N0	M0	Stage III
TCGA-66-2795	68	MALE	T4	N1	M0	Stage III
TCGA-66-2794	64	MALE	T4	N2	M0	Stage III
TCGA-NK-A7XE	66	MALE	T4	N2	M0	Stage III
TCGA-34-8455	67	MALE	T4	N0	M1	Stage IV
TCGA-NC-A5HP	69	MALE	T2	N0	M1	Stage IV
TCGA-52-7812	68	MALE	T2	N2	M0	unknow
TCGA-22-4599	73	FEMALE	T2	N0	M0	Stage I
TCGA-77-6842	79	MALE	T2	N1	M0	Stage II
TCGA-90-7769	55	MALE	T2	N1	unknow	Stage II
TCGA-77-7335	62	FEMALE	T4	N2	M0	Stage III
TCGA-77-A5GH	81	MALE	T2	N0	M0	Stage I
TCGA-77-A5GB	90	MALE	T2	unknow	M0	Stage I
TCGA-77-8133	74	MALE	T1	N1	M0	Stage II
TCGA-NC-A5HK	58	FEMALE	T3	N0	M0	Stage II
TCGA-77-8136	74	FEMALE	T2	N1	M0	Stage II
TCGA-63-A5MJ	54	MALE	T2	N1	M0	Stage II
TCGA-77-8148	68	MALE	T3	N1	M0	Stage III
TCGA-NC-A5HT	69	MALE	T3	N1	M0	Stage III
TCGA-98-8023	70	MALE	T3	N1	M0	Stage III
TCGA-77-8128	60	MALE	T2	N2	M0	Stage III
TCGA-77-8145	73	MALE	T4	N1	M0	Stage III
TCGA-O2-A52W	63	MALE	T2	N0	unknow	Stage I
TCGA-46-3766	62	FEMALE	T1	N0	M0	Stage I
TCGA-34-5927	70	FEMALE	T1	N0	M0	Stage I
TCGA-34-2600	76	FEMALE	T1	N0	M0	Stage I
TCGA-22-5477	65	MALE	T1	N0	M0	Stage I
TCGA-77-8154	67	MALE	T1	N0	M0	Stage I
TCGA-52-7622	62	FEMALE	T1	N0	M0	Stage I
TCGA-96-8169	67	FEMALE	T1	N0	M0	Stage I
TCGA-56-A4ZJ	75	FEMALE	T1	N0	M0	Stage I
TCGA-98-A53C	77	FEMALE	T1	N0	M0	Stage I
TCGA-XC-AA0X	77	FEMALE	T1	N0	M0	Stage I
TCGA-39-5011	70	FEMALE	T1	N0	M0	Stage I
TCGA-39-5035	72	FEMALE	T1	N0	M0	Stage I
TCGA-85-A4CL	65	MALE	T1	N0	M0	Stage I
TCGA-21-A5DI	77	MALE	T1	N0	M0	Stage I
TCGA-96-7545	73	MALE	T1	N0	unknow	Stage I
TCGA-33-AASD	83	MALE	T1	N0	unknow	Stage I
TCGA-56-8309	66	MALE	T1	N0	unknow	Stage I
TCGA-LA-A446	68	MALE	T1	N0	unknow	Stage I
TCGA-43-7656	71	MALE	T1	N0	unknow	Stage I
TCGA-60-2720	60	FEMALE	T2	N0	M0	Stage I
TCGA-60-2711	64	FEMALE	T2	N0	M0	Stage I
TCGA-NC-A5HI	68	FEMALE	T2	N0	M0	Stage I
TCGA-56-A4ZK	76	FEMALE	T2	N0	M0	Stage I
TCGA-77-8153	77	FEMALE	T2	N0	M0	Stage I
TCGA-18-3408	77	FEMALE	T2	N0	M0	Stage I
TCGA-22-1012	80	FEMALE	T2	N0	M0	Stage I
TCGA-18-5595	50	MALE	T2	N0	M0	Stage I
TCGA-56-1622	58	MALE	T2	N0	M0	Stage I
TCGA-18-4086	64	MALE	T2	N0	M0	Stage I
TCGA-60-2713	64	MALE	T2	N0	M0	Stage I
TCGA-18-3421	65	MALE	T2	N0	M0	Stage I
TCGA-77-8008	68	MALE	T2	N0	M0	Stage I
TCGA-33-4532	68	MALE	T2	N0	M0	Stage I
TCGA-63-A5ML	68	MALE	T2	N0	M0	Stage I
TCGA-43-6143	70	MALE	T2	N0	M0	Stage I
TCGA-22-1000	76	MALE	T2	N0	M0	Stage I
TCGA-21-1078	77	MALE	T2	N0	M0	Stage I
TCGA-34-5241	79	MALE	T2	N0	M0	Stage I
TCGA-56-7221	79	MALE	T2	N0	M0	Stage I
TCGA-66-2770	79	MALE	T2	N0	M0	Stage I
TCGA-85-8580	52	FEMALE	T2	N0	M0	Stage I
TCGA-58-8393	68	FEMALE	T2	N0	M0	Stage I
TCGA-58-A46N	52	MALE	T2	N0	M0	Stage I
TCGA-85-8354	53	MALE	T2	N0	M0	Stage I
TCGA-22-5472	67	MALE	T2	N0	M0	Stage I
TCGA-85-A4QQ	68	MALE	T2	N0	M0	Stage I
TCGA-37-4135	68	MALE	T2	N0	M0	Stage I
TCGA-56-8622	68	MALE	T2	N0	M0	Stage I
TCGA-L3-A4E7	71	MALE	T2	N0	M0	Stage I
TCGA-39-5027	73	MALE	T2	N0	M0	Stage I
TCGA-22-4607	75	MALE	T2	N0	M0	Stage I
TCGA-NC-A5HM	76	MALE	T2	N0	M0	Stage I
TCGA-22-5478	79	MALE	T2	N0	M0	Stage I
TCGA-56-7582	83	MALE	T2	N0	M0	Stage I
TCGA-33-AASJ	60	MALE	T2	N0	unknow	Stage I
TCGA-56-A5DS	72	FEMALE	T2	N0	unknow	Stage I
TCGA-68-A59J	74	FEMALE	T2	N0	unknow	Stage I
TCGA-34-7107	70	MALE	T2	N0	M0	Stage II
TCGA-58-8387	60	MALE	T2	N0	M0	Stage II
TCGA-63-A5MV	69	MALE	T2	N0	M0	Stage II
TCGA-22-A5C4	70	MALE	T2	N0	M0	Stage II
TCGA-58-8390	70	MALE	T2	N0	M0	Stage II
TCGA-22-4593	77	MALE	T2	N0	M0	Stage II
TCGA-96-8170	75	FEMALE	T1	N1	M0	Stage II
TCGA-68-7755	60	FEMALE	T1	N1	M0	Stage II
TCGA-34-8456	71	FEMALE	T2	N1	M0	Stage II
TCGA-NC-A5HR	75	FEMALE	T2	N1	M0	Stage II
TCGA-39-5016	44	MALE	T2	N1	M0	Stage II
TCGA-85-8351	72	MALE	T2	N1	M0	Stage II
TCGA-94-8491	73	MALE	T2	N1	M0	Stage II
TCGA-56-8082	80	FEMALE	T2	N0	unknow	Stage II
TCGA-56-A4BX	70	MALE	T2	N0	unknow	Stage II
TCGA-NK-A5CX	73	MALE	T2	N0	unknow	Stage II
TCGA-33-A5GW	67	MALE	T1	N1	unknow	Stage II
TCGA-56-8307	55	FEMALE	T3	N0	M0	Stage II
TCGA-56-8503	76	FEMALE	T3	N0	M0	Stage II
TCGA-34-A5IX	80	MALE	T3	N0	M0	Stage II
TCGA-18-3410	81	MALE	T3	N0	M0	Stage II
TCGA-33-4589	62	FEMALE	T2	N1	M0	Stage II
TCGA-77-8140	66	FEMALE	T2	N1	M0	Stage II
TCGA-63-A5MP	56	MALE	T2	N1	M0	Stage II
TCGA-77-7139	56	MALE	T2	N1	M0	Stage II
TCGA-60-2698	62	MALE	T2	N1	M0	Stage II
TCGA-77-8009	68	MALE	T2	N1	M0	Stage II
TCGA-66-2744	71	MALE	T2	N1	M0	Stage II
TCGA-60-2703	73	MALE	T2	N1	M0	Stage II
TCGA-34-2609	81	MALE	T2	N1	M0	Stage II
TCGA-46-6026	81	MALE	T2	N1	M0	Stage II
TCGA-63-A5MU	48	MALE	T2	N1	M0	Stage II
TCGA-46-6025	71	MALE	T2	N1	M0	Stage II
TCGA-56-8624	84	MALE	T3	N0	unknow	Stage II
TCGA-43-6773	76	MALE	T2	N1	unknow	Stage II
TCGA-43-6647	69	FEMALE	T2	N1	unknow	Stage II
TCGA-37-4133	63	MALE	T4	N0	M0	Stage III
TCGA-34-8454	62	FEMALE	T3	N1	M0	Stage III
TCGA-77-8150	64	MALE	T3	N1	M0	Stage III
TCGA-85-8353	72	MALE	T3	N1	M0	Stage III
TCGA-77-6844	74	MALE	T3	N1	M0	Stage III
TCGA-77-A5G1	75	MALE	T3	N1	M0	Stage III
TCGA-NC-A5HG	59	MALE	T2	N2	M0	Stage III
TCGA-58-A46K	59	MALE	T2	N2	M0	Stage III
TCGA-22-4591	80	MALE	T3	N2	M0	Stage III
TCGA-56-8625	66	FEMALE	T3	N1	unknow	Stage III
TCGA-56-7223	66	MALE	T3	N1	unknow	Stage III
TCGA-66-2767	62	MALE	T2	N3	M0	Stage III
TCGA-66-2791	66	MALE	T2	N3	M0	Stage III
TCGA-18-3414	73	MALE	T4	N1	M1	Stage IV
TCGA-22-1002	69	MALE	T1	N0	M0	Stage I
TCGA-37-4129	52	FEMALE	T1	N0	M0	Stage I
TCGA-60-2723	74	FEMALE	T2	N0	M0	Stage I
TCGA-66-2777	71	MALE	T2	N0	M0	Stage I
TCGA-98-A53A	70	MALE	T2	N0	M0	Stage I
TCGA-33-4587	63	FEMALE	T2	N0	unknow	Stage I
TCGA-85-A53L	63	MALE	T2	N0	M0	Stage II
TCGA-85-8288	70	MALE	T1	N1	M0	Stage II
TCGA-60-2726	56	MALE	T2	N1	M0	Stage II
TCGA-60-2697	41	MALE	T2	N2	M0	Stage II
TCGA-NC-A5HJ	59	MALE	T3	N0	M0	Stage II
TCGA-77-6845	69	MALE	T3	N0	M0	Stage II
TCGA-66-2737	72	MALE	T2	N1	M0	Stage II
TCGA-O2-A5IB	71	FEMALE	T3	N1	unknow	Stage III
TCGA-43-A56V	61	MALE	T2	N2	M0	Stage III
TCGA-NC-A5HQ	70	MALE	T3	N2	M0	Stage III
TCGA-66-2793	68	MALE	T4	N1	M0	Stage III
TCGA-37-A5EN	59	MALE	T4	N2	M0	Stage III
TCGA-51-6867	72	FEMALE	T1	N0	M0	Stage I
TCGA-O2-A52N	78	MALE	T2	N0	unknow	Stage I
TCGA-46-3765	59	FEMALE	T1	N0	M0	Stage I
TCGA-66-2786	68	FEMALE	T1	N0	M0	Stage I
TCGA-43-7658	75	FEMALE	T1	N0	M0	Stage I
TCGA-60-2706	58	MALE	T1	N0	M0	Stage I
TCGA-22-1005	63	MALE	T1	N0	M0	Stage I
TCGA-77-8146	72	MALE	T1	N0	M0	Stage I
TCGA-34-5231	72	MALE	T1	N0	M0	Stage I
TCGA-22-4609	81	MALE	T1	N0	M0	Stage I
TCGA-22-5485	58	FEMALE	T1	N0	M0	Stage I
TCGA-98-8021	75	FEMALE	T1	N0	M0	Stage I
TCGA-98-A53H	76	FEMALE	T1	N0	M0	Stage I
TCGA-98-8022	61	MALE	T1	N0	M0	Stage I
TCGA-43-8118	55	FEMALE	T1	N0	M0	Stage I
TCGA-37-4141	65	FEMALE	T1	N0	M0	Stage I
TCGA-85-7698	48	MALE	T1	N0	M0	Stage I
TCGA-37-4130	56	MALE	T1	N0	M0	Stage I
TCGA-85-A5B5	58	MALE	T1	N0	M0	Stage I
TCGA-85-8350	61	MALE	T1	N0	M0	Stage I
TCGA-56-5898	69	MALE	T1	N0	M0	Stage I
TCGA-33-AASL	57	FEMALE	T1	N0	unknow	Stage I
TCGA-33-AAS8	59	FEMALE	T1	N0	unknow	Stage I
TCGA-43-7657	68	FEMALE	T1	N0	unknow	Stage I
TCGA-68-8250	66	MALE	T1	N0	unknow	Stage I
TCGA-90-7766	66	FEMALE	T1	N0	unknow	Stage I
TCGA-56-8304	73	FEMALE	T1	N0	unknow	Stage I
TCGA-56-5897	74	MALE	T1	N0	unknow	Stage I
TCGA-56-8628	78	MALE	T1	N0	unknow	Stage I
TCGA-60-2719	83	FEMALE	T1	N0	M0	Stage I
TCGA-22-4605	78	FEMALE	T2	N0	M0	Stage I
TCGA-21-5784	80	FEMALE	T2	N0	M0	Stage I
TCGA-33-4566	40	MALE	T2	N0	M0	Stage I
TCGA-66-2755	63	MALE	T2	N0	M0	Stage I
TCGA-21-5786	64	MALE	T2	N0	M0	Stage I
TCGA-77-7338	64	MALE	T2	N0	M0	Stage I
TCGA-22-1016	65	MALE	T2	N0	M0	Stage I
TCGA-21-1071	67	MALE	T2	N0	M0	Stage I
TCGA-33-4547	68	MALE	T2	N0	M0	Stage I
TCGA-37-3792	69	MALE	T2	N0	M0	Stage I
TCGA-43-3920	71	MALE	T2	N0	M0	Stage I
TCGA-22-1011	73	MALE	T2	N0	M0	Stage I
TCGA-60-2721	73	MALE	T2	N0	M0	Stage I
TCGA-52-7809	74	MALE	T2	N0	M0	Stage I
TCGA-63-A5MW	76	MALE	T2	N0	M0	Stage I
TCGA-18-3415	77	MALE	T2	N0	M0	Stage I
TCGA-56-6545	77	FEMALE	T2	N0	M0	Stage I
TCGA-56-7222	60	MALE	T2	N0	M0	Stage I
TCGA-85-A4QR	67	MALE	T2	N0	M0	Stage I
TCGA-39-5019	70	MALE	T2	N0	M0	Stage I
TCGA-56-8305	72	MALE	T2	N0	M0	Stage I
TCGA-98-7454	73	MALE	T2	N0	M0	Stage I
TCGA-39-5022	76	MALE	T2	N0	M0	Stage I
TCGA-98-A53J	77	MALE	T2	N0	M0	Stage I
TCGA-85-6561	66	MALE	T2	unknow	M0	Stage I
TCGA-NK-A5CR	77	MALE	T2	N0	unknow	Stage I
TCGA-56-7731	66	FEMALE	T2	N0	unknow	Stage I
TCGA-MF-A522	54	MALE	T2	N0	unknow	Stage I
TCGA-33-A4WN	60	MALE	T2	N0	unknow	Stage I
TCGA-90-A4ED	69	MALE	T2	N0	unknow	Stage I
TCGA-90-7964	70	MALE	T2	N0	unknow	Stage I
TCGA-56-8623	71	MALE	T2	N0	unknow	Stage I
TCGA-92-7341	71	MALE	T2	N0	unknow	Stage I
TCGA-51-4079	73	FEMALE	T2	N0	unknow	Stage I
TCGA-85-A50M	47	MALE	T2	N0	M0	Stage II
TCGA-85-A50Z	57	MALE	T2	N0	M0	Stage II
TCGA-NC-A5HL	73	MALE	T2	N0	M0	Stage II
TCGA-56-7730	73	MALE	T2	N0	M0	Stage II
TCGA-39-5039	76	MALE	T2	N0	M0	Stage II
TCGA-70-6723	65	MALE	T3	N0	M0	Stage II
TCGA-77-6843	74	MALE	T1	N1	M0	Stage II
TCGA-85-8071	52	MALE	T1	N1	M0	Stage II
TCGA-22-5483	74	MALE	T1	N1	M0	Stage II
TCGA-56-7823	58	FEMALE	T1	N1	M0	Stage II
TCGA-85-6560	59	MALE	T1	N1	M0	Stage II
TCGA-43-5668	78	MALE	T1	N1	M0	Stage II
TCGA-NK-A5D1	57	MALE	T2	N1	M0	Stage II
TCGA-77-7465	58	MALE	T2	N1	M0	Stage II
TCGA-98-A53I	64	MALE	T2	N1	M0	Stage II
TCGA-96-A4JK	65	MALE	T2	N1	M0	Stage II
TCGA-85-8584	71	MALE	T2	N1	M0	Stage II
TCGA-56-6546	67	MALE	T2	N0	unknow	Stage II
TCGA-92-7340	45	FEMALE	T2	N1	unknow	Stage II
TCGA-90-A59Q	61	FEMALE	T2	N1	unknow	Stage II
TCGA-L3-A524	45	FEMALE	T3	N0	M0	Stage II
TCGA-52-7810	60	FEMALE	T3	N0	M0	Stage II
TCGA-43-A475	67	FEMALE	T3	N0	M0	Stage II
TCGA-39-5034	73	FEMALE	T3	N0	M0	Stage II
TCGA-63-A5MN	78	FEMALE	T3	N0	M0	Stage II
TCGA-85-8052	53	MALE	T3	N0	M0	Stage II
TCGA-98-A53D	68	MALE	T3	N0	M0	Stage II
TCGA-94-8490	70	MALE	T3	N0	M0	Stage II
TCGA-77-A5G8	70	MALE	T3	N0	M0	Stage II
TCGA-66-2782	71	MALE	T3	N0	M0	Stage II
TCGA-77-8139	72	MALE	T3	N0	M0	Stage II
TCGA-63-A5MT	74	MALE	T3	N0	M0	Stage II
TCGA-85-A4JB	74	MALE	T3	N0	M0	Stage II
TCGA-60-2714	66	FEMALE	T2	N1	M0	Stage II
TCGA-66-2771	60	MALE	T2	N1	M0	Stage II
TCGA-58-A46J	64	MALE	T2	N1	M0	Stage II
TCGA-21-1077	64	MALE	T2	N1	M0	Stage II
TCGA-60-2722	66	MALE	T2	N1	M0	Stage II
TCGA-77-8007	68	MALE	T2	N1	M0	Stage II
TCGA-60-2704	73	MALE	T2	N1	M0	Stage II
TCGA-51-4081	55	MALE	T2	N1	M0	Stage II
TCGA-85-8664	73	MALE	T2	N1	M0	Stage II
TCGA-56-7822	75	MALE	T2	N1	M0	Stage II
TCGA-90-6837	64	MALE	T3	N0	unknow	Stage II
TCGA-56-8201	74	MALE	T3	N0	unknow	Stage II
TCGA-90-7767	56	MALE	T2	N1	unknow	Stage II
TCGA-O2-A52Q	44	FEMALE	T3	N1	unknow	Stage III
TCGA-22-4601	73	FEMALE	T4	N0	M0	Stage III
TCGA-43-2581	47	FEMALE	T3	N1	M0	Stage III
TCGA-70-6722	47	MALE	T3	N1	M0	Stage III
TCGA-85-6798	57	MALE	T3	N1	M0	Stage III
TCGA-85-8352	67	MALE	T3	N1	M0	Stage III
TCGA-39-5028	75	MALE	T4	N1	M0	Stage III
TCGA-98-8020	56	FEMALE	T2	N2	M0	Stage III
TCGA-18-3411	63	FEMALE	T2	N2	M0	Stage III
TCGA-37-5819	64	MALE	T2	N2	M0	Stage III
TCGA-77-A5G6	66	MALE	T2	N2	M0	Stage III
TCGA-66-2754	67	MALE	T2	N2	M0	Stage III
TCGA-33-6737	71	MALE	T2	N2	M0	Stage III
TCGA-58-A46L	73	MALE	T2	N2	M0	Stage III
TCGA-66-2800	70	MALE	T4	N0	M0	Stage III
TCGA-34-2605	76	MALE	T4	N1	M0	Stage III
TCGA-51-4080	65	MALE	T4	N1	unknow	Stage III
TCGA-18-3417	65	MALE	T2	N1	M1	Stage IV
TCGA-66-2742	70	MALE	T2	N1	M1	Stage IV
TCGA-58-8386	75	MALE	T3	unknow	M1	Stage IV
TCGA-46-3769	57	MALE	T4	N0	M0	unknow
TCGA-92-8064	58	MALE	T2	N0	unknow	unknow

## Sheet: Table S2
Table S2: The phase separation–related genes used in this study.
PSID	curator	PMID	organism	cellline_tissue	uniprot_entry	gene_name	location	MLO	diagram	diagram_note	experiment	publication_note	material_state	material_state_note	class	region	partner	partner_uniprot	partner_note	RNA	RNA_note	other	other_note	PTM	PTM_note	mutation	mutation_note	domain	domain_note	splicing	repeat	oligomerization	Entry_name	Status	Protein_names	Gene_names	search_name	partner_sum	regulate_sum
psself148	Haotai Xie	31267591	Homo sapiens	U2OS cells	Q12888	53BP1	Nucleus	DNA damage foci	_	_	in vitro droplet formation,in vivo droplet formation,in vivo FRAP	Here, we establish, based on live cell microscopy and CRISPR/Cas9-mediated endogenous protein tagging, that 53BP1-marked repair compartments are dynamic, show droplet-like behavior, and undergo frequent fusion and fission events. 53BP1 assembly, but not the upstream accumulation of γH2AX and MDC1, is highly sensitive to changes in osmotic pressure, temperature, salt concentration and to disruptio…	liquid	Similar to 53BP1 assembly around DNA lesions, 53BP1 optoDroplet fusions could be readily observed, demonstrating their liquid‐like behavior	PS-self	1140-1972,1203-1972	_	_	_	_	_	_	_	_	_	p.W1495A	The W1495A TTD mutation abolished foci formation when multiple DNA lesions were induced, but allowed for damage recruitment when a strong singular nucleation event was provided by FokI induction.	C‐terminus,largely unstructured N‐terminus	the C‐terminus, comprising amino acids 1140–1972, was sufficient for optoDroplet formation and that the oligomerization domain (OD) was critically involved. The largely unstructured N‐terminus of 53BP1 was dispensable for optoDroplet formation.	_	_	_	TP53B_HUMAN	reviewed	TP53-binding protein 1 (53BP1) (p53-binding protein 1) (p53BP1)	TP53BP1	53BP1 TP53BP1 TP53B	_	mutation
psother283	Xinxin Wang	31570834	Homo sapiens	U2OS cells	Q12888	53BP1	Nucleus	_	_	_	in vitro droplet formation,in vivo droplet formation,in vivo FRAP	We demonstrate that induction of DSBs results in the assembly of functional promoters that include a complete RNAPII pre-initiation complex (PIC), MED1 and CDK9. Absence or inactivation of these factors causes DDR foci reduction both in vivo and in an in vitro system that reconstitutes DDR events on nucleosomes. We also show that dilncRNAs drive molecular crowding of DDR proteins such as 53BP1 in…	liquid	Photobleaching of these condensates resulted in rapid and homogeneous liquid-like recovery.	PS-other	1-1972	H2AX	P16104	We observed that only the combination of H2AX-containing nucleosome arrays and rNTPs allowed the formation of 53BP1-GFP containing condensates	rNTP	We observed that only the combination of H2AX-containing nucleosome arrays and rNTPs allowed the formation of 53BP1-GFP containing condensates	_	_	_	_	_	_	_	_	_	_	_	TP53B_HUMAN	reviewed	TP53-binding protein 1 (53BP1) (p53-binding protein 1) (p53BP1)	TP53BP1	53BP1 TP53BP1 TP53B	protein,RNA	_
psother628	Haotai Xie	33961796	Homo sapiens	U2OS cells	Q12888	53BP1	Nucleus	_	_	_	in vivo droplet formation,in vivo FRAP	We demonstrate that AHNAK binds to the 53BP1 oligomerization domain and controls its multimerization potential. Loss of AHNAK results in hyper-accumulation of 53BP1 on chromatin and enhanced phase separation, culminating in an elevated p53 response, compromising cell survival in cancer cells but leading to senescence in non-transformed cells.	liquid	Fluorescence recovery after photobleaching (FRAP) analysis on the 53BP1-NBs showed rapid recovery upon photobleaching.	PS-other	_	AHNAK	Q09666	AHNAK-regulated 53BP1 phase separation culminates in optimal p53 response	_	_	_	_	_	_	_	_	OD domain	The potential of 53BP1 to form optoDroplets was dependent strictly on the 53BP1 OD domain both in WT and AHNAK−/− cells.	_	_	_	TP53B_HUMAN	reviewed	TP53-binding protein 1 (53BP1) (p53-binding protein 1) (p53BP1)	TP53BP1	53BP1 TP53BP1 TP53B	protein	_
psother851	Xinxin Wang	35042897	Homo sapiens	U2OS cells, MEF cells	Q12888	53BP1	Nucleus	_	35042897-Q12888-1,35042897-Q12888-2	_	in vivo droplet formation,in vivo FRAP	Here, we report a previously uncharacterized function of 53BP1 at heterochromatin, where it undergoes liquid-liquid phase separation (LLPS) with the heterochromatin protein HP1α in a mutually dependent manner. Deletion of 53BP1 results in a reduction in heterochromatin centers and the de-repression of heterochromatic tandem repetitive DNA. 53BP1-C1 and HP1α can phase separate in vitro in a mutual…	liquid	Both GFP-HP1α and GFP-53BP1-C1 puncta quickly recovered after photobleach with similar kinetics in parental MCF-10A.	PS-other	1230-1710,1230-1602	HP1α	P45973	53BP1-C1 and HP1α formed liquid droplets in vitro in a concentration-dependent manner. We observed unstable recovery of 53BP1-C1 puncta in cells depleted of HP1α, further supporting the role of HP1α in stable recruitment of 53BP1 to heterochromatin.	_	_	_	_	_	_	_	_	oligomerization domain(OD),Tudor domain	When the OD was deleted, the puncta formation was not detected, suggesting that OD is absolutely essential, which is consistent with the in vitro LLPS results. However, the OD only formed much less puncta than C2-NLS, suggesting that while the Tudor domain is not essential, it is required for the maximal level of 53BP1 puncta formation in vivo.	_	_	_	TP53B_HUMAN	reviewed	TP53-binding protein 1 (53BP1) (p53-binding protein 1) (p53BP1)	TP53BP1	53BP1 TP53BP1 TP53B	protein	_
psother240	Xinxin Wang	31442668	Homo sapiens	HeLa cells,U2OS cells	Q8NFZ5	ABIN2	Cytoplasm	SINT-speckle	_	_	in vivo droplet formation	Another interactor triggering the formation of SINT-speckles was ABIN2, as its expression resulted in SINT-speckle formation even in unstressed cells. The dominant effect of ABIN2 also occurred for PTPN23 and resembles that of AZI2, which was sufficient to trigger incorporation of SINTBAD into speckles. Accordingly, AZI2 and ABIN2 always occurred in speckles when expressed either alone or togethr…	solid	These results show that most adverse agents, with the exception of inflammatory stimuli, triggered translocation of SINTBAD to the nuclear/insoluble fraction	PS-other	_	SINTBAD,AZI2,PTPN23	A7MCY6,Q9H6S1,Q9H3S7	AZI2 and ABIN2 are components of constitutive SINT-speckles already occurring in unstressed cells; Costaining with SINTBAD revealed a complete colocalization in speckles after treatment with heat shock or arsenite, confirming PTPN23 as a bona fide constituent of speckles; the coexpression of AZI2 and SINTBAD triggered the formation of speckles even in unstressed cells and displayed a very high de…	_	_	_	_	_	_	_	_	_	_	_	_	_	TNIP2_HUMAN	reviewed	TNFAIP3-interacting protein 2 (A20-binding inhibitor of NF-kappa-B activation 2) (ABIN-2) (Fetal liver LKB1-interacting protein)	TNIP2 ABIN2 FLIP1	ABIN2 TNIP2 ABIN2 FLIP1 TNIP2	protein	_
psother475	Haotai Xie	33260713,27374333	Homo sapiens	HeLa cells	P00519	Abl1	Nucleus	PML nuclear body	_	_	in vitro droplet formation,in vivo droplet formation,in vivo FRAP	In vitro and in cells, these scaffold molecules form phase-separated liquids that concentrate low valency client proteins. Clients partition differently depending on the ratio of scaffolds, with a sharp switch across the phase diagram diagonal. Composition can switch rapidly through changes in scaffold concentration or valency. A protein with ten repeats of human SUMO3 (polySUMO) and a protein wi…	liquid	In fluorescence recovery after photobleaching (FRAP) experiments, clients diffused much more rapidly within droplets than did scaffolds.	PS-other	782-1019	Nck	P16333	A protein with four repeats of the second SH3 domain from Nck (polySH3) and a protein containing four repeats of a Proline-Rich Motif (PRM) from Abl1 (polyPRM).	_	_	_	_	_	_	_	_	proline-rich motif (PRM)	A protein with four repeats of the second SH3 domain from Nck (polySH3) and a protein containing four repeats of a Proline-Rich Motif (PRM) from Abl1 (polyPRM).	_	_	_	ABL1_HUMAN	reviewed	Tyrosine-protein kinase ABL1 (EC 2.7.10.2) (Abelson murine leukemia viral oncogene homolog 1) (Abelson tyrosine-protein kinase 1) (Proto-oncogene c-Abl) (p150)	ABL1 ABL JTK7	Abl1 ABL1 ABL JTK7 ABL1	protein	_
psother666	Haotai Xie	34174329,32270036	Homo sapiens	HeLa cells,HCT 116 cells	Q9UHB7	AFF4	Nucleus	Elongation complex	_	_	in vivo droplet formation,in vivo FRAP	The SEC components are able to compartmentalize and concentrate P-TEFb via liquid-liquid phase separation from the soluble inactive HEXIM1 containing the P-TEFb complex. Specifically, ENL or its intrinsically disordered region is sufficient to initiate the liquid droplet formation of SEC. AFF4 functions together with ENL in fluidizing SEC droplets. SEC droplets are fast and dynamically formed upo…	liquid	Live cell images also showed that cells with eGFP-AFF4 or eGFP-ENL contained micrometer-sized, spherically shaped, dynamic fluorescent condensates, which exhibited liquid-like fusion behavior.	PS-other	_	CCNT1,ENL	O60563,Q03111	The SEC components AFF4 and ENL compartmentalize CCNT1 from HEXIM1 through forming heterotypic phase-separated droplets. CCNT1 could phase separate in the presence of the SEC components but not HEXIM1.	_	_	_	_	_	_	_	_	intrinsically disordered region	AFF4-IDR and ENL-IDR are able to phase separate into liquid-like droplets with different kinetics in vitro.	_	_	_	AFF4_HUMAN	reviewed	AF4/FMR2 family member 4 (ALL1-fused gene from chromosome 5q31 protein) (Protein AF-5q31) (Major CDK9 elongation factor-associated protein)	AFF4 AF5Q31 MCEF HSPC092	AFF4 AFF4 AF5Q31 MCEF HSPC092 AFF4	protein	_
psself465	Haotai Xie	34821414	Homo sapiens	HEK293 cells,HeLa cells	Q9UKV8	AGO2	Cytoplasm	P-body	34821414-Q9BYJ9-1,34821414-Q9BYJ9-2,34821414-Q9BYJ9-3,34821414-Q9BYJ9-4	_	in vitro droplet formation,in vitro FRAP,in vivo droplet formation,in vivo FRAP	Immunofluorescence data showed that YTHDF1 and AGO2 could co-localize in P-body, and Co-IP results showed that YTHDF1 could interact with AGO2 through YT521-B homology (YTH) domain. We confirmed that YTHDF1 could undergo phase separation in vitro and in vivo, and compared with AGO2, YTHDF1 was more important in P-body formation. The FRAP results showed that liquid AGO2 droplets would convert to g…	liquid,hydrogel,solid	FRAP results showed that the P‐body fluorescence foci labeled with AGO2coGFP and YTHDF1mCherry were able to recover after bleaching. Additionally, we also found that these liquid droplets could undergo diffusion and fusion in vivo. Liquid AGO2 droplets would convert to gel/solid when YTHDF1 was deleted.	PS-self	1-859	YTHDF1	Q9BYJ9	YTHDF1 is more important in driving YTHDF1/AGO2 complex LLPS in vitro. Deletion of YTHDF1 increases the aggregation of AGO2 and causes abnormal P‐body formation.	RNA m6A	When RNA m6A, AGO2, and YTHDF1 mCherry were mixed, increased concentration of RNA m6A could markedly increase LLPS of solution.	_	_	_	_	_	_	_	_	_	_	_	AGO2_HUMAN	reviewed	Protein argonaute-2 (Argonaute2) (hAgo2) (EC 3.1.26.n2) (Argonaute RISC catalytic component 2) (Eukaryotic translation initiation factor 2C 2) (eIF-2C 2) (eIF2C 2) (PAZ Piwi domain protein) (PPD) (Protein slicer)	AGO2 EIF2C2	AGO2 AGO2 EIF2C2 AGO2	protein,RNA	_
psother1	Haotai Xie	29576456	Homo sapiens	HEK293 cells	Q9UKV8	Ago2	Cytoplasm	miRISC	_	_	in vitro droplet formation,in vitro FRAP,in vivo droplet formation,in vivo FRAP	miRISC is a multi-protein assembly that uses microRNAs (miRNAs) to identify mRNAs targeted for repression. Here, we show that two core protein components of human miRISC, Argonaute2 (Ago2) and TNRC6B, condense into phase-separated droplets in vitro and in live cells. Phase separation is promoted by multivalent interactions between the glycine/tryptophan (GW)-rich domain of TNRC6B and three evenly…	liquid,solid	Incomplete recovery of FRAP signal reveals that ABD-Ago2 droplets may not be simple liquids, but instead also exhibit partially solid-like properties.	PS-other	1-859	TNRC6B	Q9UPQ9	Phase separation is promoted by multivalent interactions between the glycine/tryptophan (GW)-rich domain of TNRC6B and three evenly spaced tryptophan-binding pockets in the Ago2 PIWI domain.	_	_	_	_	_	_	_	_	PIWI domain	Phase separation is promoted by multivalent interactions between the glycine/tryptophan (GW)-rich domain of TNRC6B and three evenly spaced tryptophan-binding pockets in the Ago2 PIWI domain.	_	_	_	AGO2_HUMAN	reviewed	Protein argonaute-2 (Argonaute2) (hAgo2) (EC 3.1.26.n2) (Argonaute RISC catalytic component 2) (Eukaryotic translation initiation factor 2C 2) (eIF-2C 2) (eIF2C 2) (PAZ Piwi domain protein) (PPD) (Protein slicer)	AGO2 EIF2C2	Ago2 AGO2 EIF2C2 AGO2	protein	_
psother137	Haotai Xie	30404823	Homo sapiens	HEK293 cells,COS-7 cells	Q86YR5	AGS3	Cytoplasm	_	_	_	in vivo droplet formation	As described here, elimination of 24 candidate serine and threonine phosphorylation sites in the GPR domain of AGS3 resulted in robust formation of cytosolic, non-nuclear puncta, a gel shift of the protein as determined by SDS-PAGE, and a phase transition of the protein. We further report the identification of a single AGS3 residue (T602) as the key determinant of AGS3 distribution into the punct…	_	_	PS-other	461-650	_	_	_	_	_	_	_	T602;phosphorylation	This change in localization was revealed to be dependent upon phosphorylation of a single threonine amino acid (T602).	p.T602A	AGS3-T602A was lost in an AGS3-A602T conversion mutant, but was still present upon T602 mutation to glutamate or aspartate.	G-protein regulatory (GPR) domain	Elimination of 24 candidate serine and threonine phosphorylation sites in the GPR domain of AGS3 resulted in robust formation of cytosolic, non-nuclear puncta, a gel shift of the protein as determined by SDS-PAGE, and a phase transition of the protein.	_	_	_	GPSM1_HUMAN	reviewed	G-protein-signaling modulator 1 (Activator of G-protein signaling 3)	GPSM1 AGS3	AGS3 GPSM1 AGS3 GPSM1	_	PTM,mutation
psself287	Haotai Xie	33235917,32719551	Homo sapiens	HeLa cells	O43823	AKAP95	Nucleus	_	32719551-O43823-1	_	in vitro droplet formation,in vitro FRAP,in vivo droplet formation,in vivo FRAP	AKAP95 forms phase-separated and liquid-like condensates in vitro and in nucleus. Mutations of key residues to different amino acids perturb AKAP95 condensation in opposite directions. Importantly, the activity of AKAP95 in splice regulation is abolished by disruption of condensation, significantly impaired by hardening of condensates, and regained by substituting its condensation-mediating regio…	liquid,solid	AKAP95 forms phase-separated and liquid-like condensates in vitro and in nucleus. Phe (YF) mutation enhances AKAP95 condensation propensity and renders condensates a more solid-like state.	PS-self	101-210	_	_	_	_	_	_	_	_	_	6YtoF(in 101–210)	We mutated all six Tyr residues in 101–210 to Ala (YA), Ser (YS), or Phe (YF) and purified these proteins. YF mutation enhances AKAP95 condensation propensity and renders condensates more solid-like state.	_	_	_	_	_	AKAP8_HUMAN	reviewed	A-kinase anchor protein 8 (AKAP-8) (A-kinase anchor protein 95 kDa) (AKAP 95)	AKAP8 AKAP95	AKAP95 AKAP8 AKAP95 AKAP8	_	mutation
psother623	Haotai Xie	33848463	Homo sapiens	H3122 cells,293T cells	Q9UM73	ALK	Cytoplasm	_	_	_	in vivo droplet formation,in vivo FRAP	EML4-ALK forms distinct protein-based, instead of RNA-protein-based, membraneless cytoplasmic granules. EML4-ALK granules are not simple, homogeneous, liquid droplets. No fission or fusion events were observed during the time window of our live cell imaging in spite of occasional granule collisions. EML4-ALK membraneless cytoplasmic protein granules recruit the RAS-activating complex GRB2/SOS1/GA…	liquid,hydrogel	EML4-ALK granules exhibit porous and curvilinear shapes as revealed by super-resolution structured illumination microscopy, instead of the more smooth and spherical appearance characteristic of liquid droplets. Fluorescence recovery after photo-bleaching (FRAP) showed heterogeneous EML4-ALK exchange between the granules and the surrounding cytosol among granules, with a median recovery of ∼10% at…	PS-other	_	EML4,KRAS,GRB2	Q9HC35,P01116, P62993	EML4-ALK forms de novo membraneless cytoplasmic protein granules. Local RAS activation and accumulation of RAS-GTP occurs at membraneless EML4-ALK cytoplasmic protein granules. Kinase-dependent GRB2 phospho-site docking onto activated EML4-ALK for granule formation.	_	_	_	_	_	_	p.A2036T	An established kinase-deficient mutant K589M (A2036T) form of EML4-ALK abrogated RAS/MAPK signaling and unexpectedly also disrupted protein granule formation.	_	_	_	_	_	ALK_HUMAN	reviewed	ALK tyrosine kinase receptor (EC 2.7.10.1) (Anaplastic lymphoma kinase) (CD antigen CD246)	ALK	ALK ALK ALK	protein	mutation
psother632	Haotai Xie	33976114	Homo sapiens	HeLa cells,BEAS-2B cells,H2228 cells,mouse lung tumors and organoids	Q9UM73	ALK	Cytoplasm	_	_	_	in vivo droplet formation,in vivo FRAP	EML4-ALK variant 1 (exon 1-13 of EML4 fused to exon 20-29 of ALK) forms condensates via phase separation in the cytoplasm of various human cancer cell lines. Using two genetically engineered mouse models (GEMMs), we find that EML4-ALK variant 1 can drive lung tumorigenesis and these murine tumors, as well as primary tumor-derived organoids, clearly show the condensates of EML4-ALK protein, furthe…	hydrogel	Fluorescence recovery after photobleaching (FRAP) assays revealed protein exchanges between the liquid droplets and the surroundings despite of a low exchange efficiency(about 20%).	PS-other	_	EML4	Q9HC35	EML4–ALK forms condensates in EML4–ALK tumors and organoids.	_	_	_	_	_	_	_	_	_	_	_	_	_	ALK_HUMAN	reviewed	ALK tyrosine kinase receptor (EC 2.7.10.1) (Anaplastic lymphoma kinase) (CD antigen CD246)	ALK	ALK ALK ALK	protein	_
psother809	Xinxin Wang	34661367	Homo sapiens	HEK293 cells	Q9UM73	ALK	Cytoplasm	_	_	_	in vivo droplet formation,in vivo FRAP	Here, we show that EML4‐ALK V1 and V3 proteins form cytoplasmic foci that contain components of the MAPK, PLCγ and PI3K signalling pathways. Our results demonstrate the formation of EML4‐ALK cytoplasmic foci that orchestrate oncogenic signalling and reveal that their assembly depends upon the conformational state of the catalytic domain and can be differentially modulated by structurally divergen…	liquid,solid	EML4‐ALK V1 foci are not as dynamic as V3 and behave more as a solid‐like condensate compared with the liquid‐like behaviour of V3 foci.	PS-other	1058-1620	EML4	Q9HC35	EML4‐ALK V1 and V3 proteins partition into cytoplasmic foci in a manner dependent on the active conformation。	_	_	_	_	_	_	EML4‐ALK fusion,ΔJM,p.R1275Q,p.F1174L,p.K1150M	Both EML4‐ALK variants form foci of concentrated protein in the cytoplasm in a process that requires ALK catalytic activity. The EML4‐ALK ΔJM protein was largely diffused in the cytoplasm in untreated cells but formed foci that did not colocalise with microtubules in the presence of all three ALK inhibitors. The EML4‐ALK V3 R1275Q mutant behaved similarly to WT, binding to microtubules in the pre…	Juxtamembrane(JM) domain	Release of the kinase from an autoinhibited state of the kinase via movement of the JM segment is implicated in the formation of EML4‐ALK V3 cytoplasmic foci.	_	_	_	ALK_HUMAN	reviewed	ALK tyrosine kinase receptor (EC 2.7.10.1) (Anaplastic lymphoma kinase) (CD antigen CD246)	ALK	ALK ALK ALK	protein	mutation
psother556	Xinxin Wang	33649309	Homo sapiens	HEK293T cells	Q8NB46	ANKRD52	Cytoplasm	_	_	_	in vivo droplet formation	we discovered the unique relationship between ASK3 condensates and one of the PP6 subunits ANKRD52; ANKRD52 condensates are not completely colocalized with ASK3 condensates, but they move around and grow while sharing their phase boundaries.	_	_	PS-other	_	ASK3	Q6ZN16	ANKRD52 condensates are not completely colocalized with ASK3 condensates, but they move around and grow while sharing their phase boundaries.	_	_	_	_	_	_	_	_	_	_	_	_	_	ANR52_HUMAN	reviewed	Serine/threonine-protein phosphatase 6 regulatory ankyrin repeat subunit C (PP6-ARS-C) (Serine/threonine-protein phosphatase 6 regulatory subunit ARS-C) (Ankyrin repeat domain-containing protein 52)	ANKRD52	ANKRD52 ANKRD52 ANR52	protein	_
psself332	Xinxin Wang	33597515	Homo sapiens	_	P50995	ANXA11	_	_	_	_	in vitro droplet formation	Here we show that cellular proteins, which form condensates at low salt concentrations, including FUS, TDP-43, Brd4, Sox2, and Annexin A11, can reenter a phase-separated regime at high salt concentrations. By bringing together experiments and simulations, we demonstrate that this reentrant phase transition in the high-salt regime is driven by hydrophobic and non-ionic interactions, and is mechani…	liquid	An analysis of droplet shape revealed that both low- and high-salt condensates exhibit a high degree of circularity, and have similar areal distributions, substantiating their liquid-like character and structural similarities in both salt regimes.	PS-self	1-505	_	_	_	_	_	_	_	_	_	_	_	_	_	_	_	_	ANX11_HUMAN	reviewed	Annexin A11 (56 kDa autoantigen) (Annexin XI) (Annexin-11) (Calcyclin-associated annexin 50) (CAP-50)	ANXA11 ANX11	ANXA11 ANXA11 ANX11 ANX11	_	_
psself232	Haotai Xie	32661370	Homo sapiens	_	P50995	ANXA11	Cytoplasm	_	_	_	in vitro droplet formation,in vitro FRAP	LLPS of FUS (GFP), Ded1 (GFP), Annexin A11 (mCherry), zFF and silk was induced by lowering both salt concentration and pH and mixing with 10% dextran (left). Fibre formation from LLPS proteins and peptides as a result of shear.	liquid,solid	We report a general shear response of peptides and proteins that can form solid fibres from phase-separated liquid condensates.	PS-self	1-505	_	_	_	_	_	_	_	_	_	_	_	_	_	_	_	_	ANX11_HUMAN	reviewed	Annexin A11 (56 kDa autoantigen) (Annexin XI) (Annexin-11) (Calcyclin-associated annexin 50) (CAP-50)	ANXA11 ANX11	ANXA11 ANXA11 ANX11 ANX11	_	_
psself259	Haotai Xie	33087501	Homo sapiens	HeLa cells	P50995	ANXA11	Cytoplasm	Stress granule	_	_	in vitro droplet formation,in vivo droplet formation	The amino-terminal variants p.G38R and p.D40G within the low-complexity domain of ANXA11 enhanced aggregation propensity, whereas the carboxyl-terminal ANX domain variants p.H390P and p.R456H altered Ca2+ responses. Furthermore, all four variants in ANXA11 underwent abnormal phase separation to form droplets with aggregates and led to the alteration of the biophysical properties of ANXA11. These …	liquid	ANXA11-WT formed a typical round shape droplet-like structure.	PS-self	1-505	_	_	_	_	_	_	_	_	_	p.G38R,p.D40G,p.H390P,p.R456H	The G38R and D40G proteins often formed larger aggregates with fibrous structures. In H390P and R456H protein solutions, smaller droplets were attached to each other and formed aggregates.	prion-like domain (PLD)	ANXA11 is intrinsically aggregation prone and that ALS-linked N-terminal LCD variants, G38R and D40G, have enhanced aggregation propensity.	_	_	_	ANX11_HUMAN	reviewed	Annexin A11 (56 kDa autoantigen) (Annexin XI) (Annexin-11) (Calcyclin-associated annexin 50) (CAP-50)	ANXA11 ANX11	ANXA11 ANXA11 ANX11 ANX11	_	mutation
psself161	Xinxin Wang	31539493	Homo sapiens	U2OS cells	P50995	ANXA11	Cytoplasm	Neuronal granule	_	_	in vitro droplet formation,in vivo droplet formation,in vivo FRAP	Here, we present a mechanism for RNA transport in which RNA granules “hitchhike” on moving lysosomes. In vitro biophysical modeling, live-cell microscopy, and unbiased proximity labeling proteomics reveal that annexin A11 (ANXA11), an RNA granule-associated phosphoinositide-binding protein, acts as a molecular tether between RNA granules and lysosomes. ANXA11 possesses an N-terminal low complexit…	liquid,hydrogel	Full-length ANXA11 formed spherical, fusing liquid droplets at concentrations above 50μM. Both p.D40G and p.R346C mutants exhibited accelerated phase transitioning from soluble protein to insoluble gels upon warming, and an impaired ability to recover into liquid states upon re-cooling.	PS-self	1-185,1-502	_	_	_	_	_	_	_	_	_	p.D40G,p.R235Q,p.R346C	Both p.D40G and p.R346C mutants exhibited accelerated phase transitioning from soluble protein to insoluble gels upon warming, and an impaired ability to recover into liquid states upon re-cooling. Whereas the N-terminal p.D40G-ANXA11 mutation had no effect on RNA granule co-localization, C-terminal p.R235Q-ANXA11 and p.R346C-ANXA11 mutations dramatically reduced co-localization of ANXA11 with RN…	N-terminal low-complexity region (LCR)	the N-terminal LCR region of ANXA11 was necessary and sufficient for phase separation	_	_	_	ANX11_HUMAN	reviewed	Annexin A11 (56 kDa autoantigen) (Annexin XI) (Annexin-11) (Calcyclin-associated annexin 50) (CAP-50)	ANXA11 ANX11	ANXA11 ANXA11 ANX11 ANX11	_	mutation
psself256	Haotai Xie	33060621	Homo sapiens	SW480 cells	P25054	APC	Cytoplasm	_	33060621-P25054-1	_	in vitro droplet formation,in vitro FRAP,in vivo droplet formation	The intrinsically disordered region (IDR) of APC, which contains multiple β-catenin and Axin interacting sites, undergoes liquid-liquid phase separation (LLPS) in vitro. Expression of the APC IDR in colorectal cells promotes Axin puncta formation and β-catenin degradation. Our results support the model that multivalent interactions between APC and Axin drives the β-catenin destruction complex to …	liquid,solid	FRAP results showed that the fluorescence signal recovered within minutes after bleaching, indicating the movement of the molecules was dynamic within the droplet. After several hours the droplets gradually matured to a solid-like state as well as formed aggregates, a process that was accelerated by the addition of the crowding reagent polyethylene glycol (PEG).	PS-self	1351-1552,1351-1913,1351-2070,1553-2070,1914-2070	Axin1	O15169	Multivalent APC IDRs decrease the critical concentration of Axin that required for puncta formation.	_	_	_	_	_	_	_	_	20R motif,SAMP motif	The APC IDR containing multiple 20R and SAMP motifs undergoes LLPS in vitro	_	_	_	APC_HUMAN	reviewed	Adenomatous polyposis coli protein (Protein APC) (Deleted in polyposis 2.5)	APC DP2.5	APC APC DP2.5 APC	protein	_
psother596	Xinxin Wang	33822768	Homo sapiens	RPE cells	P02649	ApoE	Cytoplasm	_	_	_	in vivo droplet formation	Mitochondrial injury drives redox state–sensitive cysteine-mediated phase separation of ApoE2, forming biomolecular condensates that could nucleate drusen. The protective ApoE4 isoform lacks these cysteines and is resistant to phase separation and condensate formation. ApoE undergoes phase separation in an isoform-specific manner in the RPE.	liquid	ApoE condensates exhibit liquid behavior by fusing with each other	PS-other	_	_	_	_	_	_	_	_	_	_	p.S112C/H158C,p.S112C/H158R,p.S112R/H158R	This modeling showed that ApoE2(p.S112C/H158C) undergoes more order-disorder phase transitions under oxidative stress compared with ApoE3(p.S112C/H158R) or ApoE4(p.S112R/H158R).	_	_	_	_	_	APOE_HUMAN	reviewed	Apolipoprotein E (Apo-E)	APOE	ApoE APOE APOE	_	mutation
psother901	Xinxin Wang	35298330	Homo sapiens	HEK293FT cell	P05067	APP-C99	Cytoplasm	_	_	_	in vitro droplet formation	In this study, we demonstrate that GSAP-16K undergoes liquid–liquid phase separation (LLPS) to form puncta-like condensates/droplets in vitro and in cells. In its droplet/condensate form, GSAP-16K sequesters APP-C99, making it inaccessible to γ-secretase and thus, decreasing the protease activity.	liquid	These puncta-like condensates and droplets display clear features of fluidity. Within the HEK293FT cell, two small droplets formed by GFP-GSAP-16K were fused into a larger droplet within 10 s.	PS-other	721-770,1-770	GSAP-16K	A4D1B5	Compared with that in the absence of GSAP-16K, the amount of APP-C99 in dilute phase is reduced by ∼82.4% in the presence of 4.5 μM GSAP-16K. In contrast, the amount of APP-C99 in the pellet steadily increases.	_	_	_	_	_	_	_	_	_	_	_	_	_	A4_HUMAN	reviewed	Amyloid-beta precursor protein (APP) (ABPP) (APPI) (Alzheimer disease amyloid A4 protein homolog) (Alzheimer disease amyloid protein) (Amyloid precursor protein) (Amyloid-beta (A4) precursor protein) (Amyloid-beta A4 protein) (Cerebral vascular amyloid peptide) (CVAP) (PreA4) (Protease nexin-II) (PN-II) [Cleaved into: N-APP; Soluble APP-alpha (S-APP-alpha); Soluble APP-beta (S-APP-beta); C99 (Bet…	APP A4 AD1	APP-C99 APP A4 AD1 A4	protein	_
psself369	Haotai Xie	33978290	Homo sapiens	_	P10275	AR	Cytoplasm	_	_	_	in vitro droplet formation	Transactivation unit 5 (Tau-5*), an androgen receptor (AR) activation domain (AD) fragment, undergoes LLPS in vitro. We show how replacing even small fractions of H2O with D2O increases the propensity of this fragment to undergo liquid-liquid phase separation, likely reflecting a stabilization of the hydrophobic interactions that drive condensation.	_	_	PS-self	1-558,330-448	_	_	_	_	_	_	_	_	_	_	_	_	_	_	_	_	ANDR_HUMAN	reviewed	Androgen receptor (Dihydrotestosterone receptor) (Nuclear receptor subfamily 3 group C member 4)	AR DHTR NR3C4	AR AR DHTR NR3C4 ANDR	_	_
psself431	Xinxin Wang	34605568	Homo sapiens	C2C12 cells	O14497	ARID1A	_	_	_	_	in vitro droplet formation	IDRs in proteins drive phase separation. We chose eight IDRs(including ARID1A, Brd4, Crebbp, FUS, MED13, SCAF4, Sp1, Supt6) encoded by S3-LCEs in transcription factors and purified the recombinant IDRs fused with mCherry. Confocal imaging revealed that all these fusion proteins, but not mCherry alone, formed spherical droplets under crowding conditions.	liquid	The droplets underwent fusion and exhibited rapid fluorescence recovery following photobleaching. These results are consistent with liquid–liquid phase-separated condensates.	PS-self	exon3-coding IDR	_	_	_	_	_	_	_	_	_	_	_	intrinsically disordered region(IDR)	We chose eight IDRs encoded by S3-LCEs in transcription factors and purified the recombinant IDRs fused with mCherry. Confocal imaging revealed that all these fusion proteins, but not mCherry alone, formed spherical droplets under crowding conditions.	_	_	_	ARI1A_HUMAN	reviewed	AT-rich interactive domain-containing protein 1A (ARID domain-containing protein 1A) (B120) (BRG1-associated factor 250) (BAF250) (BRG1-associated factor 250a) (BAF250A) (Osa homolog 1) (hOSA1) (SWI-like protein) (SWI/SNF complex protein p270) (SWI/SNF-related, matrix-associated, actin-dependent regulator of chromatin subfamily F member 1) (hELD)	ARID1A BAF250 BAF250A C1orf4 OSA1 SMARCF1	ARID1A ARID1A BAF250 BAF250A C1orf4 OSA1 SMARCF1 ARI1A	_	_
psself477	Xinxin Wang	34986150	Homo sapiens	_	P10275	AR-NTD	_	_	_	_	in vitro droplet formation	Using NMR spectroscopy, here we identify weak interactions between the AR-NTD and the KDM4A catalytic domain, and between the AR ligand-binding domain and a central KDM4A region that also contains low-complexity sequences. We also show that the AR-NTD can undergo liquid-liquid phase separation in vitro, with longer polyQ sequences phase separating more readily.	_	_	PS-self	1-559	_	_	_	_	_	_	_	_	_	_	_	N-terminal domain(NTD),polyQ sequence	AR-NTD can undergo liquid-liquid phase separation in vitro, with longer polyQ sequences phase separating more readily.	_	We prepared and purified recombinant fragments corresponding to the AR-NTD that contained polyQ sequences with 12, 20, 31 and 49 glutamines (AR-NTD-12Q, -20Q, -31Q and -49Q, respectively). The turbidity correlated with the length of the polyQ sequence under the majority of conditions. These results indicate that longer polyQ sequences increase the drive for the AR-NTD to phase separate.	_	ANDR_HUMAN	reviewed	Androgen receptor (Dihydrotestosterone receptor) (Nuclear receptor subfamily 3 group C member 4)	AR DHTR NR3C4	AR-NTD AR DHTR NR3C4 ANDR	_	repeat
psself339	Xinxin Wang	33649309	Homo sapiens	HEK293T cells	Q6ZN16	ASK3	Cytoplasm	_	_	_	in vitro droplet formation,in vitro FRAP,in vivo droplet formation,in vivo FRAP	In this study, we report that ASK3 forms liquid droplets under hyperosmotic stress, which is necessary for ASK3 inactivation. Moreover, by utilizing a genome-wide small interfering RNA (siRNA) screen, we reveal that poly(ADP-ribose) (PAR) maintains the liquidity of ASK3 droplets for ASK3 inactivation. Our findings demonstrate that cells recognize osmotic stress through liquid–liquid phase separat…	liquid,solid	the condensates produced by our in vitro assays are solid-like because we could not observe their FRAP, but the spherical shape of condensate implies that the condensates were formed by LLPS and rapidly matured from liquid state into solid-like state	PS-self	1-1313	ANKRD52	Q8NB46	ANKRD52 condensates are not completely colocalized with ASK3 condensates, but they move around and grow while sharing their phase boundaries	_	_	_	_	_	_	ΔC,ΔCC,ΔSAM,ΔLCR,p.∆CC/∆SAM,p.∆CC/∆LCR,ΔCCC/ΔCLCR	ASK3 ΔC mutant lost the ability to condense under hyperosmotic stress. Between ASK3 CT fragment mutants with these deletions, the CTΔCC, CTΔSAM and CTΔLCR mutants exhibited reduced condensation ability compared with the original CT fragment. In addition, we confirmed that full-length ASK3 mutant lacking both C-terminus CC (CCC) domain and LCR (CLCR)(ΔCCCΔCLCR) is unable to form condensates under …	C-terminus(CT),C-terminus coiled-coil domain(CCC),C-terminus low-complexity region (CLCR)	ASK3 C-terminus (CT) fragment formed condensates even under isoosmotic conditions, while ASK3 N-terminus and kinase domain (KD) fragments did not exhibit the ability to condense, suggesting that the CT region of ASK3 is necessary and sufficient for ASK3 condensation. both CC domain and LCR contribute to ASK3 condensation	_	_	_	M3K15_HUMAN	reviewed	Mitogen-activated protein kinase kinase kinase 15 (EC 2.7.11.25) (Apoptosis signal-regulating kinase 3) (MAPK/ERK kinase kinase 15) (MEK kinase 15) (MEKK 15)	MAP3K15 ASK3	ASK3 MAP3K15 ASK3 M3K15	protein	mutation
psself419	Xinxin Wang	34433054	Homo sapiens	HeLa cells	Q8IXJ9	ASXL1	Nucleus	Paraspeckle	_	_	in vitro droplet formation,in vivo droplet formation,in vivo FRAP	In this study, we show histone modifier ASXL1 is involved in paraspeckle formation. ASXL1 forms phase-separated droplets, upregulates NEAT1 expression, and increases NONO-NEAT1 interactions through the C-terminal intrinsically disordered region (IDR). In contrast, a pathogenic ASXL mutant (ASXL1-MT) lacking IDR does not support the interaction of paraspeckle components. We examined whether ASXL1 …	liquid	The fluorescence recovery after photobleaching (FRAP) assay revealed that fluorescence recovery of the bleached region of WT ASXL1 foci is faster than that of mutant ASXL1.	PS-self	1-1541	NONO	Q15233	ASXL1 colocalized with NONO and NEAT1 in the nucleus.	lncRNA NEAT1	ASXL1 colocalized with NONO and NEAT1 in the nucleus.	_	_	_	_	ΔC-terminal IDR	WT ASXL1 formed droplets in solutions increasingly over time. In contrast, mutant ASXL1 lacking the C-terminal IDR formed droplets less efficiently.	intrinsically disordered region(IDR)	ASXL1 promotes LLPS through its C-terminal IDR in vitro and in vivo.	_	_	_	ASXL1_HUMAN	reviewed	Polycomb group protein ASXL1 (Additional sex combs-like protein 1)	ASXL1 KIAA0978	ASXL1 ASXL1 KIAA0978 ASXL1	protein,RNA	mutation
psother530	Xinxin Wang	33549703,30893049	Homo sapiens	U2OS cells	Q99700	ataxin 2	Cytoplasm	_	_	_	in vivo droplet formation,in vivo FRAP	Herein we report that light-based activation of Opto-G3BP1, a chimeric protein assembled from the IDR and RNA-binding domain of G3BP1 combined with CRY2, initiated the rapid assembly of dynamic, cytoplasmic, liquid granules that were composed of canonical stress granule components, including PABP, TDP-43, TIA1, TIAR, eIF4G, eIF3η, ataxin 2, GLE1, FUS, and polyadenylated RNA, thereby establishing …	liquid	Within seconds of blue light activation, Opto-G3BP1 in U2OS cells assembled into numerous, spherical cytoplasmic granules that exhibited liquid behaviors.	PS-other	_	G3BP1,PABP,TDP-43,TIA1,TIAR,eIF4G,eIF3η,GLE1,FUS	Q13283,P11940,Q13148,P31483,Q01085,Q04637,P55884,Q53GS7,P35637	In cells expressing Opto-G3BP1, but not Opto-Control, all stress granule components that we examined, including PABP, TDP-43, TIA1, TIAR, eIF4G, eIF3η, ataxin 2, GLE1, and FUS, were recruited to optically induced granules	polyadenylated mRNAs	We found that polyadenylated mRNAs were recruited into optically induced granules that assembled after blue light stimulation but showed no relocalization in cells expressing Opto-Control	_	_	_	_	_	_	_	_	_	_	_	ATX2_HUMAN	reviewed	Ataxin-2 (Spinocerebellar ataxia type 2 protein) (Trinucleotide repeat-containing gene 13 protein)	ATXN2 ATX2 SCA2 TNRC13	ataxin 2 ATXN2 ATX2 SCA2 TNRC13 ATX2	protein,RNA	_
psother505	Xinxin Wang	33503405	Homo sapiens	Flp-In T-REx 293 cells,RPE1 HTRT cells,U2OS cells,HeLa S3 cells	Q13535	ATR	Nucleus	_	_	_	in vivo droplet formation	The condensation of TopBP1 promotes the phosphorylation of ATR target proteins. On fluorescence microscopy, optogenetic TopBP1 condensates co-localized with RAD9 and with phospho ATR. In contrast, Chk1 Ser345 phospho-signals rarely co-localized with TopBP1 condensates per se but were detected in cells positive for TopBP1-mCherry condensates, consistent with Chk1 high mobility.	_	_	PS-other	_	TopBP2,Rad9	Q92547,Q99638	On fluorescence microscopy, optogenetic TopBP1 condensates co-localized with RAD9 and with phospho ATR.	_	_	_	_	_	_	_	_	_	_	_	_	_	ATR_HUMAN	reviewed	Serine/threonine-protein kinase ATR (EC 2.7.11.1) (Ataxia telangiectasia and Rad3-related protein) (FRAP-related protein 1)	ATR FRP1	ATR ATR FRP1 ATR	protein	_
psother4	Xinxin Wang	16263762,29424691	Homo sapiens	COS-7 cells,293T cells	O15169	Axin	Cytoplasm	_	_	_	in vivo droplet formation,in vivo FRAP	High-resolution confocal microscopy and photobleaching experiments indicate that the GFP-Dvl2 puncta are protein assemblies; there is a constant exchange of GFP-Dvl2 between puncta and a diffuse cytoplasmic pool, which, therefore, are in a dynamic equilibrium with each other. The same is true for the DIX domain of Dvl2 itself and also for Axin-GFP, which equilibrates between the punctate and cyto…	liquid	We use photobleaching to show that the puncta of DIX-domain-containing proteins, such as Dvl2 and Axin, are in a dynamic equilibrium with diffuse cytosolic protein.	PS-other	_	_	_	_	_	_	_	_	_	_	_	_	_	_	_	_	_	AXIN1_HUMAN	reviewed	Axin-1 (Axis inhibition protein 1) (hAxin)	AXIN1 AXIN	Axin AXIN1 AXIN AXIN1	_	_
psother440	Haotai Xie	33060621	Homo sapiens	SW480 cells	O15169	Axin1	Cytoplasm	_	_	_	in vivo droplet formation	The intrinsically disordered region (IDR) of APC, which contains multiple β-catenin and Axin interacting sites, undergoes liquid-liquid phase separation (LLPS) in vitro. Expression of the APC IDR in colorectal cells promotes Axin puncta formation and β-catenin degradation. Our results support the model that multivalent interactions between APC and Axin drives the β-catenin destruction complex to …	_	_	PS-other	1-862	APC	P25054	Multivalent APC IDRs decrease the critical concentration of Axin that required for puncta formation.	_	_	_	_	_	_	_	_	_	_	_	_	_	AXIN1_HUMAN	reviewed	Axin-1 (Axis inhibition protein 1) (hAxin)	AXIN1 AXIN	Axin1 AXIN1 AXIN AXIN1	protein	_
psother571	Xinxin Wang	33723425	Homo sapiens	M1a cells,BM2 cells	O15169	AXIN1	Cytoplasm	_	_	_	in vivo droplet formation,in vivo FRAP	Cotransfection of AXIN1–GFP and DACT1–tdTomato into HEK293T cells revealed that both proteins formed condensates; however, these formed into distinct structures .	_	_	PS-other	_	_	_	_	_	_	_	_	_	_	_	_	_	_	_	_	_	AXIN1_HUMAN	reviewed	Axin-1 (Axis inhibition protein 1) (hAxin)	AXIN1 AXIN	AXIN1 AXIN1 AXIN AXIN1	_	_
psother242	Xinxin Wang	31442668	Homo sapiens	HeLa cells,U2OS cells	Q9H6S1	AZI2	Cytoplasm	SINT-speckle	_	_	in vivo droplet formation	This study reveals that cellular stress leads to the incorporation of the adaptor protein SINTBAD (TBKBP1) into membraneless, cytosolic speckles. Determination of the interactome identified >100 proteins forming constitutive and stress-inducible members of an MLO that we termed SINT-speckles. SINT-speckles partially colocalize with activated TBK1, and deletion of SINTBAD and the SINT-speckle comp…	solid	These results show that most adverse agents, with the exception of inflammatory stimuli, triggered translocation of SINTBAD to the nuclear/insoluble fraction	PS-other	_	SINTBAD,ABIN2,PTPN23	A7MCY6,Q8NFZ5,Q9H3S7	AZI2 and ABIN2 are components of constitutive SINT-speckles already occurring in unstressed cells; Costaining with SINTBAD revealed a complete colocalization in speckles after treatment with heat shock or arsenite, confirming PTPN23 as a bona fide constituent of speckles; the coexpression of AZI2 and SINTBAD triggered the formation of speckles even in unstressed cells and displayed a very high de…	_	_	_	_	_	_	_	_	_	_	_	_	_	AZI2_HUMAN	reviewed	5-azacytidine-induced protein 2 (NF-kappa-B-activating kinase-associated protein 1) (Nak-associated protein 1) (TILP)	AZI2 NAP1 TBKBP2	AZI2 AZI2 NAP1 TBKBP2 AZI2	protein	_
psother786	Xinxin Wang	34620850	Homo sapiens	HEK293 cells	P35226	BMI1	Nucleus	Polycomb body	34620850-P35226-1,34620850-P35226-2,34620850-P35226-3	First: Phase-diagram of BMI1 WT. Filled red circles are phase-separated cells, red pluses are non-phase-separated cells. Second: Phase-diagram of BMI1ΔIDR. Filled grey circles are phase-separated cells, grey pluses are non-phase-separated cells. Third: Phase-diagram of BMI1ΔOD, showing that BMI1ΔOD does not phase-separate in this regime.	in vivo droplet formation,in vivo FRAP	Polycomb proteins contain oligomerization domains, as well as intrinsically disordered regions (IDRs), and substrate (chromatin) binding domains, characteristic of proteins driving phase separation. We chose one ortholog of each of the canonical subunits (BMI1/PCGF4, PHC1, CBX2, RNF2/RING1B) and examined their distribution by immunofluorescence (IF). Consistent with prior studies, all proteins sh…	liquid	While the BMI1 puncta are close to the diffraction limit, they also appeared relatively round and were frequently observed to undergo liquid-like coalescence with one another.	PS-other	1-326	PHC1	P78364	BMI1-Corelet condensates strongly recruit PHC1-GFP.	_	_	_	_	_	_	ΔOD	Removal of BMI1’s RAWUL-oligomerization domain (BMI1ΔOD) completely abolished de novo Corelet condensate formation, with only slight growth of pre-existing puncta upon activation.	RAWUL-oligomerization domain	Removal of BMI1’s RAWUL-oligomerization domain (BMI1ΔOD) completely abolished de novo Corelet condensate formation.	_	_	Hetero-oligomerization domains in BMI1 and PHC1 are essential for multicomponent PRC1 condensate formation.	BMI1_HUMAN	reviewed	Polycomb complex protein BMI-1 (Polycomb group RING finger protein 4) (RING finger protein 51)	BMI1 PCGF4 RNF51	BMI1 BMI1 PCGF4 RNF51 BMI1	protein	mutation,oligomerization
psother248	Xinxin Wang	31481798	Homo sapiens	U2OS cells,HeLa cells	Q53HL2	Borealin	Nucleus	_	31481798-Q53HL2-1,31481798-Q53HL2-2	ISBΔ165-180 indicates that Borealin in ISB complex lacks amino acid 165-180, so is ISBΔ139-160.	in vitro droplet formation,in vitro FRAP,in vivo droplet formation	Here, we demonstrate that the inner-centromere targeting region of the CPC can phase-separate in vitro and provide strong evidence that the CPC at the inner-centromere exist in a phase-separated state. We also demonstrate that the CPC’s ability to undergo phase-separation is important for its inner-centromere localization and function. We tested whether subunits of the CPC could phase-separate in…	liquid,hydrogel	The ISB coacervates display liquid-like properties that are similar to those observed in phase-separating proteins. They are highly circular in shape, the larger coacervates undergo shear upon placement of a coverslip, and the coacervates undergo fusion at early time points after induction of phase-separation. ISB coacervates quickly (~1 min) mature to have gel-like properties.	PS-other	1-280	Survivin,Borealin,H3	O15392,O13024,P68431	We observed that α-satellite DNA, histone H3.3 polynucleosomes, Histone H3.1 mononucleosomes, H3T3ph mononucleosomes and microtubule bundles all induce phase-separation under conditions where ISB exists in a homogeneous phase on its own.	_	_	_	_	_	_	p.R132A/K133A/R139A/K141A/R142A/K147A/K148A/R149A/K157A/K159A/K161A/R162A/R165A/R175A/E177A/K183A,p.R139A/K141A/R142A/K147A/K148A/R149A/K157A/K159A,p.A139_K160del	We mutated 8 positively charged residues in the 139-160 region of Borealin to alanine (p.R139A/K141A/R142A/K147A/K148A/R149A/K157A/K159A). We also mutated 5 additional positively charged residues surrounding 139-160aa region to alanine (p.R132A/K133A/R139A/K141A/R142A/K147A/K148A/R149A/K157A/K159A/K161A/R162A/R165A/R175A/E177A/K183A). Both of these mutants were defective in phase-separation. Bore…	_	_	_	_	_	BOREA_HUMAN	reviewed	Borealin (Cell division cycle-associated protein 8) (Dasra-B) (hDasra-B) (Pluripotent embryonic stem cell-related gene 3 protein)	CDCA8 PESCRG3	Borealin CDCA8 PESCRG3 BOREA	protein	mutation
psother859	Xinxin Wang	35073946	Homo sapiens	HEK293T cells	Q12830	BPTF	Nucleus	_	_	_	in vivo droplet formation	We show that NUP98-NSD1 core interactome binding is largely dependent on the NUP98 phenylalanine-glycine (FG) repeat domains which mediate formation of liquid-like phase-separated NUP98-NSD1 nuclear condensates. We identified condensate constituents including imitation switch (ISWI) family member SMARCA5 and BPTF (bromodomain PHD finger transcription factor), both members of the nucleosome remode…	_	_	PS-other	_	NUP98,NSD1,SMARCA5	P52948,Q96L73,O60264	We characterized the nuclear core interactome of the AML-associated NUP98-NSD1 fusion protein and identified the constituents of the NUP98 phenylalanine-glycine (FG) repeat-dependent nuclear condensates. We also found functional co-dependencies of condensate constituents including the transcriptional coregulators SMARCA5 and BTPF.	_	_	_	_	_	_	_	_	_	_	_	_	_	BPTF_HUMAN	reviewed	Nucleosome-remodeling factor subunit BPTF (Bromodomain and PHD finger-containing transcription factor) (Fetal Alz-50 clone 1 protein) (Fetal Alzheimer antigen)	BPTF FAC1 FALZ	BPTF BPTF FAC1 FALZ BPTF	protein	_
psother555	Xinxin Wang	33645620	Homo sapiens	_	P15056	B-Raf	_	_	_	_	in vitro droplet formation,in vitro FRAP	We show that signaling proteins, such as K-Ras4B, a small GTPase that acts as a molecular switch and regulates many cellular processes including proliferation, apoptosis and cell growth, can colocalize in LAF1 droplets. Colocalization is facilitated by electrostatic interactions between the positively charged polybasic domain of K-Ras4B and the negatively charged motifs of LAF1. The interaction p…	liquid	The interaction partners B- and C-Raf of K-Ras4B can also be recruited to the liquid droplets.	PS-other	RBD domain	K-Ras4B,LAF1,C-Raf	P01116,D0PV95,P04049	ATTO 550-labeled GDP-K-Ras4B proteins were then injected into the solution containing LAF1 droplets. GDP-K-Ras4B protein readily colocalizes in the liquid droplets. both B-Raf-RBD and C-Raf-RBD are not only able to bind to the membrane-associated signaling protein K-Ras4B, they are also able to localize in liquid condensates through interaction with K-Ras4B.	_	_	_	_	_	_	_	_	Ras binding domain (RBD)	both B-Raf-RBD and C-Raf-RBD are not only able to bind to the membrane-associated signaling protein K-Ras4B, they are also able to localize in liquid condensates through interaction with K-Ras4B.	_	_	_	BRAF_HUMAN	reviewed	Serine/threonine-protein kinase B-raf (EC 2.7.11.1) (Proto-oncogene B-Raf) (p94) (v-Raf murine sarcoma viral oncogene homolog B1)	BRAF BRAF1 RAFB1	B-Raf BRAF BRAF1 RAFB1 BRAF	protein	_
psother411	Haotai Xie	32895492	Homo sapiens	H1 human ESCs	Q15059	BRD3	Nucleus	Transcriptional condensate	32895492-Q15059-1	_	in vitro droplet formation,in vivo droplet formation,in vivo FRAP	Here, we report that endoderm differentiation is regulated by the interaction between the long non-coding RNA (lncRNA) DIGIT and the bromodomain and extraterminal domain protein BRD3. BRD3 forms phase-separated condensates of which the formation is promoted by DIGIT, occupies enhancers of endoderm transcription factors and is required for endoderm differentiation. DIGIT promotes the formation of …	liquid	BRD3 shows properties of liquid–liquid phase-separated condensates	PS-other	1-726	_	_	_	DIGIT	BRD3 forms phase-separated condensates of which the formation is promoted by DIGIT, occupies enhancers of endoderm transcription factors and is required for endoderm differentiation.	_	_	_	_	_	_	_	_	_	_	_	BRD3_HUMAN	reviewed	Bromodomain-containing protein 3 (RING3-like protein)	BRD3 KIAA0043 RING3L	BRD3 BRD3 KIAA0043 RING3L BRD3	RNA	_
psself329	Xinxin Wang	33597515	Homo sapiens	_	O60885	BRD4	_	_	_	_	in vitro droplet formation	Here we show that cellular proteins, which form condensates at low salt concentrations, including FUS, TDP-43, Brd4, Sox2, and Annexin A11, can reenter a phase-separated regime at high salt concentrations. By bringing together experiments and simulations, we demonstrate that this reentrant phase transition in the high-salt regime is driven by hydrophobic and non-ionic interactions, and is mechani…	liquid	An analysis of droplet shape revealed that both low- and high-salt condensates exhibit a high degree of circularity, and have similar areal distributions, substantiating their liquid-like character and structural similarities in both salt regimes.	PS-self	1-1362	_	_	_	_	_	_	_	_	_	_	_	_	_	_	_	_	BRD4_HUMAN	reviewed	Bromodomain-containing protein 4 (Protein HUNK1)	BRD4 HUNK1	BRD4 BRD4 HUNK1 BRD4	_	_
psself432	Xinxin Wang	34605568	Homo sapiens	C2C12 cells	O60885	Brd4	_	_	_	_	in vitro droplet formation	IDRs in proteins drive phase separation. We chose eight IDRs(including ARID1A, Brd4, Crebbp, FUS, MED13, SCAF4, Sp1, Supt6) encoded by S3-LCEs in transcription factors and purified the recombinant IDRs fused with mCherry. Confocal imaging revealed that all these fusion proteins, but not mCherry alone, formed spherical droplets under crowding conditions.	liquid	The droplets underwent fusion and exhibited rapid fluorescence recovery following photobleaching. These results are consistent with liquid–liquid phase-separated condensates.	PS-self	exon 14-15-coding IDR	_	_	_	_	_	_	_	_	_	_	_	intrinsically disordered region(IDR)	We chose eight IDRs encoded by S3-LCEs in transcription factors and purified the recombinant IDRs fused with mCherry. Confocal imaging revealed that all these fusion proteins, but not mCherry alone, formed spherical droplets under crowding conditions.	_	_	_	BRD4_HUMAN	reviewed	Bromodomain-containing protein 4 (Protein HUNK1)	BRD4 HUNK1	Brd4 BRD4 HUNK1 BRD4	_	_
psother591	Xinxin Wang	33771451,33333019	Homo sapiens	V6.5 murine embryonic stem cells	O60885	BRD4	Nucleus	_	_	_	in vitro droplet formation,in vitro FRAP,in vivo droplet formation	Addition of 6–400 nM of each of these RNAs to 1,000 nM MED1-IDR (protein:RNA ratios = 167:2.5) stimulated formation of MED1-IDR condensates at low RNA concentrations and dissolved MED1-IDR condensates at higher RNA concentrations. BRD4 is another key component of transcriptional condensates, and BRD4-IDR protein exhibits condensate behaviors very similar to those of MED1-IDR; the effects of incre…	_	_	PS-other	IDR region	_	_	_	Pou5f1 enhancer RNA,Trim28 enhancer RNA,Nanog enhancer RNA	Addition of 6–400 nM of each of these RNAs to 1,000 nM MED1-IDR (protein:RNA ratios = 167:2.5) stimulated formation of MED1-IDR condensates at low RNA concentrations and dissolved MED1-IDR condensates at higher RNA concentrations. the effects of increasing RNA levels on formation and dissolution of BRD4-IDR condensates were very similar to those observed for MED1-IDR	_	_	_	_	_	_	intrinsically disordered region(IDR)	Addition of 6–400 nM of each of these RNAs to 1,000 nM MED1-IDR (protein:RNA ratios = 167:2.5) stimulated formation of MED1-IDR condensates at low RNA concentrations and dissolved MED1-IDR condensates at higher RNA concentrations. the effects of increasing RNA levels on formation and dissolution of BRD4-IDR condensates were very similar to those observed for MED1-IDR	_	_	_	BRD4_HUMAN	reviewed	Bromodomain-containing protein 4 (Protein HUNK1)	BRD4 HUNK1	BRD4 BRD4 HUNK1 BRD4	RNA	_
psself95	Xinxin Wang	29930091	Homo sapiens	mESCs cells	O60885	BRD4	Nucleus	Nuclear speckle	_	_	in vitro droplet formation,in vitro FRAP,in vivo droplet formation,in vivo FRAP	Here we demonstrate that the SE-enriched transcriptional coactivators BRD4 and MED1 form nuclear puncta at SEs that exhibit properties of liquid-like condensates and are disrupted by chemicals that perturb condensates. The intrinsically disordered regions (IDRs) of BRD4 and MED1 can form phase-separated droplets, and MED1-IDR droplets can compartmentalize and concentrate the transcription apparat…	liquid	The IDRs of both MED1 and BRD4 formed phase-separated liquid droplets in vitro, and these droplets exhibited features characteristic of condensates formed by networks of weak protein-protein interactions.	PS-self	674-1351	MED1,RBP1	Q15648,P09455	we found that the MED1-IDR droplets (mCherry-fused) could incorporate, and thus concentrate, the BRD4-IDR protein (mEGFP-fused); Immunoblot analysis revealed that BRD4 and the largest subunit of RNAPII (RPB1) were enriched in pelleted droplets in a MED1-IDR dose-dependent manner. These results indicate that the MED1-IDR droplets can incorporate BRD4 and RNAPII.	_	_	_	_	_	_	_	_	intrinsically disordered region (IDR)	the BRD4-IDR and MED1-IDR droplets form a distribution of sizes dependent on the conditions of the system and, once formed, respond to changes in the system, with rapid adjustments in size. These features are characteristic of phase-separated condensates formed by networks of weak protein-protein interactions	_	_	_	BRD4_HUMAN	reviewed	Bromodomain-containing protein 4 (Protein HUNK1)	BRD4 HUNK1	BRD4 BRD4 HUNK1 BRD4	protein	_
psself195	Haotai Xie	32203489	Homo sapiens	C33A cells	O60885	BRD4	Nucleus	_	32203489-O60885-1	_	in vitro droplet formation,in vivo droplet formation,in vivo FRAP	Here, we report that, in human cancer cells, BRD4S forms nuclear puncta that possess liquid-like properties and that colocalize with BRD4L, MED1 and sites of histone H3 lysine 27 acetylation. BRD4 puncta are correlated with BRD4S but not BRD4L expression levels. BRD4S knockdown reduces BRD4S condensation, and ectopic expression promotes puncta formation and target gene transcription. BRD4S nuclea…	liquid	BRD4S forms nuclear puncta that possess liquid-like properties.	PS-self	1-719,347-720,44-477,347-693,462-683	_	_	_	_	_	_	_	phosphorylation	Phosphorylation of BRD4S (a.a. 1–719) or BD2-CPS in the serine-rich region using CK2 kinase, as reported previously, markedly reduced LLPS of p-BRD4 proteins.	_	_	basic residue-enriched interaction domain (BID)	These results highlight the importance of both the IDR and structured histone binding BrDs in BRD4S for LLPS formation. BD2-ET and NPS-ET, which comprise extended IDR domains (NPS and BID), undergo LLPS, whereas BD2-BID, BD2-BID-02 and BID-ET domains, with truncated IDRs, produced smaller and fewer liquid droplets.	_	_	_	BRD4_HUMAN	reviewed	Bromodomain-containing protein 4 (Protein HUNK1)	BRD4 HUNK1	BRD4 BRD4 HUNK1 BRD4	_	PTM
psother456	Haotai Xie	33169020	Homo sapiens	Mesenchymal stem cells	O60885	BRD4	Nucleus	_	_	_	in vivo droplet formation	Measurement of MED1 and BRD4 nuclear distribution showed that these cofactors were distributed in clusters. MLL4Q4092X MSCs had decreased intensity of BRD4 and MED1 condensates compared to the WT MSCs. An independent MSC clone carrying the MLL4P4093X mutation yielded a similar pattern, as did KS patient-derived fibroblasts. Determining the number and distribution of BRD4 and MED1 clusters within …	_	_	PS-other	_	MLL4	O14686	MLL4 Q4092X MSCs had decreased intensity of BRD4 and MED1 condensates compared to the WT MSCs.	_	_	_	_	_	_	_	_	_	_	_	_	_	BRD4_HUMAN	reviewed	Bromodomain-containing protein 4 (Protein HUNK1)	BRD4 HUNK1	BRD4 BRD4 HUNK1 BRD4	protein	_
psother704	Xinxin Wang	34357401	Homo sapiens	NIH 3T3 cells	O60885	BRD4	Nucleus	_	_	_	in vivo droplet formation	Here, in MLS cancer lines, we observed FUS-CHOP nuclear condensates to colocalize with BRD4. Similarly, in the ectopic expression system, we observed BRD4 localization and consolidation into the large condensates composed of FUS-CHOP–eGFP. This suggests that FUS-CHOP could be driving phase separation of BRD4 at oncogenic SEs in MLS.	_	_	PS-other	_	FUS,CHOP	P35637,P35638	Our results suggest that FUS-CHOP can undergo a liquid-phase transition in the nucleus. We also observe FUS-CHOP puncta to colocalize with BRD4.	_	_	_	_	_	_	_	_	_	_	_	_	_	BRD4_HUMAN	reviewed	Bromodomain-containing protein 4 (Protein HUNK1)	BRD4 HUNK1	BRD4 BRD4 HUNK1 BRD4	protein	_
psother708	Xinxin Wang	34375583	Homo sapiens	MCF7 cells	O60885	BRD4	Nucleus	_	_	_	in vivo droplet formation	We uncover heavy but selective m6A deposition on nascent RNAs produced by transcription regulatory elements, including promoter upstream antisense RNAs and enhancer RNAs (eRNAs), which positively correlates with their length, inclusion of m6A motif, and RNA abundances. m6A-eRNAs mark highly active enhancers, where they recruit nuclear m6A reader YTHDC1 to phase separate into liquid-like condensat…	_	_	PS-other	_	YTHDC1	Q96MU7	YTHDC1 co-assembled into condensates with BRD4, with the sizes of condensate increased by m6A-TFF1e supplement.	m6A-eRNAs	YTHDC1 co-assembled into condensates with BRD4, with the sizes of condensate increased by m6A-TFF1e supplement.	_	_	_	_	_	_	_	_	_	_	_	BRD4_HUMAN	reviewed	Bromodomain-containing protein 4 (Protein HUNK1)	BRD4 HUNK1	BRD4 BRD4 HUNK1 BRD4	protein,RNA	_
psother636	Haotai Xie	34018649	Homo sapiens	HEK293T cells	P51532	BRG1	Nucleus	_	_	_	in vitro droplet formation,in vitro FRAP,in vivo droplet formation	FUS-DDIT3, a FET oncofusion protein, undergoes prion-like domain (PLD)-mediated phase separation into liquid-like condensates. Nuclear FUS-DDIT3 condensates can recruit essential components of the global transcriptional machinery such as the chromatin remodeler SWI/SNF. The recruitment of mammalian SWI/SNF (mSWI/SNF) is driven by heterotypic PLD-PLD interactions between FUS-DDIT3 and core subunit…	_	_	PS-other	1-340	FUS,DDIT3	P35637,P35638	FUS-DDIT3 forms condensates on dsDNA and recruits chromatin remodeler BRG1.	_	_	dsDNA	FUS-DDIT3 forms condensates on dsDNA and recruits chromatin remodeler BRG1.	_	_	_	_	_	_	_	_	_	SMCA4_HUMAN	reviewed	Transcription activator BRG1 (EC 3.6.4.-) (ATP-dependent helicase SMARCA4) (BRG1-associated factor 190A) (BAF190A) (Mitotic growth and transcription activator) (Protein BRG-1) (Protein brahma homolog 1) (SNF2-beta) (SWI/SNF-related matrix-associated actin-dependent regulator of chromatin subfamily A member 4)	SMARCA4 BAF190A BRG1 SNF2B SNF2L4	BRG1 SMARCA4 BAF190A BRG1 SNF2B SNF2L4 SMCA4	protein,other	_
psself239	Haotai Xie	32730793	Homo sapiens	_	Q96LT7	C9orf72	Nucleus	_	_	_	in vitro droplet formation	We find a strong dependence of the phase-separation behavior on both dipeptide repeat protein (DPR) length and concentration, with longer DPRs having a higher propensity to phase separate and form condensed phases with higher concentrations. The critical lengths required for phase separation (25 for poly-PR and 50 for poly-GA) are comparable to the toxicity threshold limit of 30 repeats found for…	liquid	The addition of anionic homopolymers (acidic molecules) of polyaspartate (poly-D) to the simulation box induces the phase separation of R-DPRs into liquid droplets.	PS-self	PR25/GA50	_	_	_	_	_	_	_	_	_	_	_	_	_	_	We find a strong dependence of the phase-separation behavior on both dipeptide repeat protein (DPR) length and concentration, with longer DPRs having a higher propensity to phase separate and form condensed phases with higher concentrations.	_	CI072_HUMAN	reviewed	Guanine nucleotide exchange C9orf72	C9orf72	C9orf72 C9orf72 CI072	_	repeat
psself56	Haotai Xie	28306503	Homo sapiens	Hela cells	Q96LT7	C9orf72	Cytoplasm	Stress granule	_	_	in vitro droplet formation,in vitro FRAP	We now identify an active role for arginine-rich domains in these phase separations. Moreover, arginine-rich dipeptide repeats (DPRs) derived from C9orf72 hexanucleotide repeat expansions similarly undergo LLPS and induce phase separation of a large set of proteins involved in RNA and stress granule metabolism. Expression of arginine-rich DPRs in cells induced spontaneous stress granule assembly …	liquid	Proline-arginine (PR)-RNA droplets are dynamic liquid compartments. Arginine-rich motifs are enriched in cellular liquid-like compartments and can phase separate in vitro.	PS-self	PR20/PR30/PR100	_	_	_	_	_	_	_	_	_	_	_	_	_	_	Arginine-rich dipeptide repeats (DPRs) derived from C9orf72 hexanucleotide repeat expansions similarly undergo LLPS.	_	CI072_HUMAN	reviewed	Guanine nucleotide exchange C9orf72	C9orf72	C9orf72 C9orf72 CI072	_	repeat
psother62	Haotai Xie	27768896	Homo sapiens	Hela cells	Q96LT7	C9orf72	Nucleus	Stress granule,Nucleolus,Nuclear pore complex	27768896-Q96LT7-1	Phase diagrams for ternary mixtures of NPM1 (20 μM) with the indicated concentrations of SURF6 and GR20 (top) or SURF6 and PR20 (bottom). Single-phase regime (red diamonds) and two-phase regime with the formation of liquid droplets (green circles) are indicated.	in vitro droplet formation,in vitro FRAP,in vivo droplet formation,in vivo FRAP	Here, we identify the interactome of all DPRs and find that arginine-containing DPRs, polyGly-Arg (GR) and polyPro-Arg (PR), interact with RNA-binding proteins and proteins with low complexity sequence domains (LCDs) that often mediate the assembly of membrane-less organelles. Two arginine-containing DPRs produced from mutant C9ORF72, GR and PR, interact with RNA-binding proteins and other protei…	liquid	GR and PR insinuate into liquid assemblies of LCDs.	PS-other	GR50/PR50	hNRNPA1,TIA1	P09651,P31483	GR and PR dipeptides alter biophysical properties of hnRNPA1 and TIA-1 and alter stress granule dynamics in live cells.	_	_	_	_	_	_	_	_	_	_	_	GR and PR dipeptides promote spontaneous assembly of poorly dynamic stress granules and inhibit cellular translation.	_	CI072_HUMAN	reviewed	Guanine nucleotide exchange C9orf72	C9orf72	C9orf72 C9orf72 CI072	protein	repeat
psother435	Haotai Xie	33007331,28562589	Homo sapiens	U2OS cells	Q96LT7	C9orf72	Cytoplasm	_	_	_	in vitro droplet formation,in vitro FRAP,in vivo droplet formation,in vivo FRAP	Here we show that repeat expansions create templates for multivalent base-pairing, which causes purified RNA to undergo a sol-gel transition in vitro at a similar critical repeat number as observed in the diseases. Similar to the CAG RNA foci, the GGGGCC RNA foci were disrupted by ASO transfection, doxorubicin, or ammonium acetate, indicating that both base-pairing and electrostatic interactions …	liquid,hydrogel,solid	Repeat expansions create templates for multivalent base-pairing, which causes purified RNA to undergo a sol-gel transition in vitro at a similar critical repeat number as observed in the diseases. GGGGCC RNA clusters exhibited solid-like properties, and clustering was inhibited by monovalent cations.	PS-other	_	_	_	_	47xCAG,29xGGGGCC RNA	CAG repeat-containing RNAs coalesce into liquid-like nuclear foci. GGGGCC RNA clusters exhibited solid-like properties, and clustering was inhibited by monovalent cations.	_	_	_	_	_	_	_	_	_	_	_	CI072_HUMAN	reviewed	Guanine nucleotide exchange C9orf72	C9orf72	C9orf72 C9orf72 CI072	RNA	_
psother436	Haotai Xie	33007331,29262335	Homo sapiens	U2OS cells	Q96LT7	C9orf72	Cytoplasm	Stress granule	_	_	in vitro droplet formation,in vivo droplet formation,in vivo FRAP	We describe a biophysical phenomenon whereby G4C2 RNA (rG4C2) promotes the phase separation of RNA granule proteins in vitro and in cells. The ability of rG4C2 to promote phase separation is dependent on repeat length and RNA structure because rG4C2 must assume a G-quadruplex conformation to promote granule assembly.	solid	The fluorescent signal from transiently transfected 3′FAM labeled r(G4C2)4 is static and does not return after bleaching as indicated by only 15% recovery after photobleaching.	PS-other	_	_	_	_	mRNA	The ability of rG4C2 to promote phase separation is dependent on repeat length and RNA structure because rG4C2 must assume a G-quadruplex conformation to promote granule assembly.	_	_	_	_	_	_	_	_	_	The ability of rG4C2 to promote phase separation is dependent on repeat length and RNA structure because rG4C2 must assume a G-quadruplex conformation to promote granule assembly.	_	CI072_HUMAN	reviewed	Guanine nucleotide exchange C9orf72	C9orf72	C9orf72 C9orf72 CI072	RNA	repeat
psself378	Haotai Xie	34074792	Homo sapiens	_	Q14444	CAPRIN1	_	_	34074792-Q14444-1	pink circles indicate conditions where condensates are formed.	in vitro droplet formation	Using the C-terminal IDR (607 to 709) of CAPRIN1, an RNA-binding protein found in stress granules, P bodies, and messenger RNA transport granules, we have developed and applied a variety of NMR methods for studies of condensed IDR states to provide insights into interactions driving and modulating phase separation. We identify ATP interactions with CAPRIN1 that can enhance or reduce phase separat…	_	_	PS-self	607-709	_	_	_	_	_	ATP,Mg2+	We identified CAPRIN1 and ATP-Mg concentrations that lead to formation of droplets and showed that ATP binds to arginine-rich regions of CAPRIN1, increasing phase separation propensity.	S644/S649;O-GlcNAcylation	O-GlcNAcylation decreases the tendency of CAPRIN1 to phase separate, relative to the unmodified protein.	_	_	_	_	_	_	_	CAPR1_HUMAN	reviewed	Caprin-1 (Cell cycle-associated protein 1) (Cytoplasmic activation- and proliferation-associated protein 1) (GPI-anchored membrane protein 1) (GPI-anchored protein p137) (GPI-p137) (p137GPI) (Membrane component chromosome 11 surface marker 1) (RNA granule protein 105)	CAPRIN1 GPIAP1 GPIP137 M11S1 RNG105	CAPRIN1 CAPRIN1 GPIAP1 GPIP137 M11S1 RNG105 CAPR1	other	PTM
psother238	Xinxin Wang	31439799	Homo sapiens	_	Q14444	CAPRIN1	Cytoplasm	_	31439799-Q14444-1,31439799-Q14444-2	_	in vitro droplet formation,in vitro FRAP	We found that different FMRP serine/threonine and CAPRIN1 tyrosine phosphorylation patterns control phase separation propensity with RNA, including subcompartmentalization, and tune deadenylation and translation rates in vitro. The resulting evidence for residue-specific interactions underlying co–phase separation, phosphorylation-modulated condensate architecture, and enzymatic activity within c…	liquid	The dynamic and liquid properties of these coexisting phases were confirmed by fluorescence recovery after photobleaching experiments and observations of liquid-like fusion	PS-other	607-709	pFMRP	Q06787	Using fluorescence microscopy, we observed that CAPRIN1 does not co–phase-separate with FMRP even at protein concentrations of 1 mM, but does so with pFMRP over a wide range of concentrations	_	_	_	_	Y625/636/638/651/662/665/670;phosphorylation	When we Tyr-phosphorylated CAPRIN1 in vitro (pYCAPRIN1), we found that pYCAPRIN1 co–phase-separates with FMRP but not with pFMRP.	_	_	_	_	_	_	_	CAPR1_HUMAN	reviewed	Caprin-1 (Cell cycle-associated protein 1) (Cytoplasmic activation- and proliferation-associated protein 1) (GPI-anchored membrane protein 1) (GPI-anchored protein p137) (GPI-p137) (p137GPI) (Membrane component chromosome 11 surface marker 1) (RNA granule protein 105)	CAPRIN1 GPIAP1 GPIP137 M11S1 RNG105	CAPRIN1 CAPRIN1 GPIAP1 GPIP137 M11S1 RNG105 CAPR1	protein	PTM
psself480	Xinxin Wang	35072355	Homo sapiens	SMMC‐7721 cells	Q14444	CAPRIN1	Cytoplasm	Stress granule	35072355-Q14444-1	_	in vitro droplet formation,in vivo droplet formation,in vivo FRAP	We found that circVAMP3 can suppress the proliferation and metastasis of HCC cells for the first time. circVAMP3 interacts with CAPRIN1 and drives the phase separation of CAPRIN1, thus promoting stress granule (SG) formation in cells. circVAMP3 promotes the formation of CAPRIN1 and G3BP1 based granules. CAPRIN1 and G3BP1 can be assembled into liquid‐like granules in vitro and in vivo, and that ci…	liquid	CAPRIN1 and G3BP1 can be assembled into liquid‐like granules in vitro and in vivo, and that circVAMP3 colocalizes in the granules.	PS-self	1-709	G3BP1	Q13283	RNA FISH of circVAMP3 combined with immunofluorescence (IF) of CAPRIN1 and G3BP1 proved that circVAMP3, CAPRIN1, and G3BP1 were localized in the cytoplasm and colocalized in condensates.	total RNA,circVAMP3 RNA	Total RNA could promote droplets of CAPRIN1, G3BP1, and the mixture of CAPRIN1 and G3BP1. However, circVAMP3 induced droplets of CAPRIN1 and the mixture of CAPRIN1 and G3BP1, but failed to induce droplets of sole G3BP1.circVAMP3 promotes the formation of CAPRIN1 and G3BP1 SGs in a length‐and concentration‐dependent manner and that CAPRIN1 is essential in this process.	_	_	_	_	_	_	_	_	_	_	_	CAPR1_HUMAN	reviewed	Caprin-1 (Cell cycle-associated protein 1) (Cytoplasmic activation- and proliferation-associated protein 1) (GPI-anchored membrane protein 1) (GPI-anchored protein p137) (GPI-p137) (p137GPI) (Membrane component chromosome 11 surface marker 1) (RNA granule protein 105)	CAPRIN1 GPIAP1 GPIP137 M11S1 RNG105	CAPRIN1 CAPRIN1 GPIAP1 GPIP137 M11S1 RNG105 CAPR1	protein,RNA	_
psother344	Haotai Xie	32302565,32302570	Homo sapiens	U2OS cells	Q14444	CAPRIN1	Cytoplasm	Stress granule	_	_	in vivo droplet formation,in vivo FRAP	We mapped phase diagrams for UBAP2L and CAPRIN1 RBD Corelets. RNA depletion inhibits CAPRIN1 RBD LLPS, as does scrambling its sequence. Multiphase coexistence is less apparent for RBD Corelets expressed with FL G3BP, with the exception of CAPRIN1, which results in conspicuous, multiphase SGs.	liquid	Such condensates mimic the properties of endogenous SGs, including a dependence on RNA influx, recruitment of SG proteins and polyA+ mRNA with attachment of PBs, and liquid-like dynamics.	PS-other	_	G3BP1,G3BP2	Q13283,Q9UN86	Multiphase coexistence is less apparent for RBD Corelets expressed with FL G3BP, with the exception of CAPRIN1, which results in conspicuous, multiphase SGs	_	_	_	_	_	_	_	_	_	_	_	_	_	CAPR1_HUMAN	reviewed	Caprin-1 (Cell cycle-associated protein 1) (Cytoplasmic activation- and proliferation-associated protein 1) (GPI-anchored membrane protein 1) (GPI-anchored protein p137) (GPI-p137) (p137GPI) (Membrane component chromosome 11 surface marker 1) (RNA granule protein 105)	CAPRIN1 GPIAP1 GPIP137 M11S1 RNG105	CAPRIN1 CAPRIN1 GPIAP1 GPIP137 M11S1 RNG105 CAPR1	protein	_
psother500	Xinxin Wang	33461073,32632103	Homo sapiens	HeLa cells	Q92793	CBP	Cytoplasm	_	_	_	in vivo droplet formation	To explore the role of CBP acetylation in DVL2-puncta formation, DVL2 and CBP were co-expressed, or was expressed separately, in HeLa cells. CBP colocalized with DVL2 and significantly promoted formation of DVL2 super-molecular puncta in cells. Moreover, upon Wnt3a stimulation, endogenous CBP shuttled into cytoplasm from nucleoplasm to colocalize with endogenous DVL2 in HeLa cells. Overall, these…	_	_	PS-other	_	DVL-2	O14641	CBP colocalized with DVL2 and significantly promoted formation of DVL2 super-molecular puncta in cells.	_	_	_	_	_	_	_	_	_	_	_	_	_	CBP_HUMAN	reviewed	CREB-binding protein (Histone lysine acetyltransferase CREBBP) (EC 2.3.1.48) (Protein-lysine acetyltransferase CREBBP) (EC 2.3.1.-)	CREBBP CBP	CBP CREBBP CBP CBP	protein	_
psself255	Haotai Xie	33053359	Homo sapiens	HEK293T cells,mESCs	Q14781	CBX2	Nucleus	Polycomb body	_	_	in vitro droplet formation,in vivo droplet formation	Here, by using live-cell single-molecule imaging, we show that CBX2 nucleates on chromatin independently of H3K27me3 and CBX-PRC1. The interactions between CBX2 and DNA are essential for nucleating CBX-PRC1 on chromatin to assemble condensates. The assembled condensates shorten 3D diffusion time and reduce trials for finding specific sites through revisiting the same or adjacent sites repetitivel…	liquid	We recorded images of condensates under the microscope and found that CBX2 formed spherical condensates.	PS-self	1-532	PRC1	O43663	CBX2 drives the LLPS of CBX-PRC1.	_	_	satellite DNA	Adding DNA also enhanced the LLPS of CBX2.	_	_	_	_	AT-hook (AT) motif	The AT-hook motif is essential for the LLPS of CBX2 in vivo and that the interaction of the AT-hook motif with DNA is involved in the nucleation of LLPS of CBX2.	_	_	_	CBX2_HUMAN	reviewed	Chromobox protein homolog 2	CBX2	CBX2 CBX2 CBX2	protein,other	_
psother788	Xinxin Wang	34637753	Homo sapiens	embryonic stem cells	Q14781	CBX2	Nucleus	_	34637753-Q14781-1	_	in vitro droplet formation,in vivo droplet formation	Having shown that the CBX2 CaPS region can transfer in vitro chromatin compaction activity to CBX7, we tested whether it could additionally transfer phase separation activity, as these activities have correlated with each other when various mutations in CBX2 have been tested. We tested the ability of different CBX7-CaPS(fused CBX7-CBX2 CaPs domain protein) constructs to form turbid solutions, a k…	_	_	PS-other	93-240,93-415	CBX7	O95931	CBX7-CBX2 CaPS proteins were able to form GFP-labeled droplets as observed via microscopy.	_	_	nucleosomes	CBX7-CaPS1 could additionally incorporate biologically relevant ligands, including nucleosomal arrays, into these droplets.	_	_	CBX7-CBX2 CaPS fusion	CBX7-CaPS proteins were able to form GFP-labeled droplets as observed via microscopy.	compaction and phase separation (CaPS) domain	The CaPS domain confers chromatin compaction and phase separation activities.	_	_	_	CBX2_HUMAN	reviewed	Chromobox protein homolog 2	CBX2	CBX2 CBX2 CBX2	protein,other	mutation
psself144	Xinxin Wang	31171700	Homo sapiens	NIH 3T3 cells	Q14781	CBX2	Nucleus	Polycomb body	31171700-Q14781-1	_	in vitro droplet formation,in vivo droplet formation,in vivo FRAP	Here we show that the CBX2 component of canonical PRC1 can phase-separate in vitro and generate dynamic puncta in cells. These data support the hypothesis that phase separation and compaction by PRC1 are generated by linked mechanisms. We speculate that the high concentration of PRC1 within phase-separated bodies could facilitate maintenance of a repressive chromatin state during development; Aft…	liquid	We conclude that CBX2 within puncta can readily exchange with free CBX2 in bulk solution and can be perturbed by addition of aliphatic alcohols and alterations to osmolarity, consistent with the properties of a liquid-like condensate.	PS-self	1-519	RING1b	Q99496	Furthermore, fluorescence microscopy revealed the formation of protein-rich foci by purified mEGFP-PRC1 and mEGFP-CBX2 + RING1b, while other PRC1 subunits remained diffusely distributed. Incubating unphosphorylated mEGFP-CBX2ΔCbox with nucleosomal arrays resulted in condensate formation. addition of H3K27me3 arrays to mEGFP-CBX2-23KRA + RING1b facilitated formation of a small number of puncta	_	_	H3K27me3 nucleosomal array	addition of H3K27me3 arrays to mEGFP-CBX2-23KRA + RING1b facilitated formation of a small number of puncta	S191/254/312/335/337/433/452/455/461/463,T345/456;phosphorylation	reversible electrostatic interactions between phosphorylated serines and positively charged residues are necessary for phase separation of CBX2 in vitro.	23K/RtoA,D/EtoA,10RtoA,16KtoA,13K/RtoA,Δcbox	fluorescence microscopy revealed condensates formed by mEGFP-CBX2 + RING1b and mEGFP-CBX2-DEA + RING1b, whereas mEGFP-CBX2-23KRA + RING1b and mEGFP-CBX7 + RING1b remained diffuse. CBX2-13KRA failed to phase-separate in vitro. These purified CBX2 mutants(CBX2-10RA, which mutates 10 arginines to alanine, and CBX2-16KA, which mutates 16 lysines to alanine) complexed with mEGFP-RING1b displayed defec…	low-complexity domain(LCD)	the LCDR of CBX2 is a driving force for PRC1 phase separation	_	_	_	CBX2_HUMAN	reviewed	Chromobox protein homolog 2	CBX2	CBX2 CBX2 CBX2	protein,other	PTM,mutation
psother784	Xinxin Wang	34620850	Homo sapiens	HEK293 cells	Q14781	CBX2	Nucleus	Polycomb body	_	_	in vivo droplet formation,in vivo FRAP	Polycomb proteins contain oligomerization domains, as well as intrinsically disordered regions (IDRs), and substrate (chromatin) binding domains, characteristic of proteins driving phase separation. We chose one ortholog of each of the canonical subunits (BMI1/PCGF4, PHC1, CBX2, RNF2/RING1B) and examined their distribution by immunofluorescence (IF). Consistent with prior studies1, all proteins s…	hydrogel	CBX2 puncta formed on the heterochromatic regions surrounding the nucleoli. These puncta exhibited FRAP recovery of only ~50% after >5 min, indicating that these CBX2 condensates contain a significant immobile fraction.	PS-other	1-532	RNF2	Q99496	CBX2-Corelets recruited RNF2-GFP, and RNF2-Corelets recruited CBX2-GFP.	_	_	H3K27me3	CBX2 condensates are recruited by H3K27me3 marks and can subsequently facilitate the writing of ubiquitination marks onto chromatin within the condensate.	_	_	p.F12A	We found that the overlap between CBX2_F12A condensates and H3K27me3 was reduced to the level of a non-activated cell.	_	_	_	_	_	CBX2_HUMAN	reviewed	Chromobox protein homolog 2	CBX2	CBX2 CBX2 CBX2	protein,other	mutation
psother789	Xinxin Wang	34637753	Homo sapiens	embryonic stem cells	O95931	CBX7	Nucleus	_	34637753-O95931-1	_	in vitro droplet formation,in vivo droplet formation	Having shown that the CBX2 CaPS region can transfer in vitro chromatin compaction activity to CBX7, we tested whether it could additionally transfer phase separation activity, as these activities have correlated with each other when various mutations in CBX2 have been tested. We tested the ability of different CBX7-CaPS(fused CBX7-CBX2 CaPs domain protein) constructs to form turbid solutions, a k…	_	_	PS-other	1-251	CBX2	Q14781	CBX7-CBX2 CaPS proteins were able to form GFP-labeled droplets as observed via microscopy.	_	_	nucleosomes	CBX7-CaPS1 could additionally incorporate biologically relevant ligands, including nucleosomal arrays, into these droplets.	_	_	CBX7-CBX2 CaPS fusion	CBX7-CaPS proteins were able to form GFP-labeled droplets as observed via microscopy.	_	_	_	_	_	CBX7_HUMAN	reviewed	Chromobox protein homolog 7	CBX7	CBX7 CBX7 CBX7	protein,other	mutation
psother622	Haotai Xie	33848463	Homo sapiens	H3122 cells,293T cells	Q16204	CCDC6	Cytoplasm	_	_	_	in vivo droplet formation,in vivo FRAP	The fusion oncoprotein CCDC6-RET formed de novo cytoplasmic protein granules that did not demonstrate PM localization or colocalize with intracellular lipid-containing organelles or a lipid-intercalating dye. CCDC6-RET cytoplasmic protein granules recruited GRB2 and locally enriched RAS-GTP as measured by the tandem GFP-RBD reporter, resulting in increased RAS activation and downstream MAPK signa…	_	_	PS-other	_	RET	P07949	The fusion oncoprotein CCDC6-RET formed de novo cytoplasmic protein granules that did not demonstrate PM localization or colocalize with intracellular lipid-containing organelles or a lipid-intercalating dye.	_	_	_	_	_	_	p.K147M	A kinase-deficient (K147M) mutant form of CCDC6-RET still formed cytoplasmic protein granules and yet was unable to recruit GRB2.	coiled-coil domain	A CCDC6-RET mutant lacking the coiled-coil domain in the CCDC6 component (ΔCC) abrogated granule formation.	_	_	CCDC6-RET mutant lacking the coiled-coil domain in the CCDC6 component (ΔCC) abrogated granule formation but not RET transphosphorylation, suggesting that other parts of the N terminus of CCDC6 can mediate lower-order multimerization.	CCDC6_HUMAN	reviewed	Coiled-coil domain-containing protein 6 (Papillary thyroid carcinoma-encoded protein) (Protein H4)	CCDC6 D10S170 TST1	CCDC6 CCDC6 D10S170 TST1 CCDC6	protein	mutation,oligomerization
psother669	Haotai Xie	34174329,32270036	Homo sapiens	HeLa cells,HCT 116 cells	O60563	CCNT1	Nucleus	Elongation complex	_	_	in vivo droplet formation,in vivo FRAP	The SEC components are able to compartmentalize and concentrate P-TEFb via liquid-liquid phase separation from the soluble inactive HEXIM1 containing the P-TEFb complex. Specifically, ENL or its intrinsically disordered region is sufficient to initiate the liquid droplet formation of SEC. AFF4 functions together with ENL in fluidizing SEC droplets. SEC droplets are fast and dynamically formed upo…	_	_	PS-other	_	AFF4,ENL	Q9UHB7,Q03111	The SEC components AFF4 and ENL compartmentalize CCNT1 from HEXIM1 through forming heterotypic phase-separated droplets. CCNT1 could phase separate in the presence of the SEC components but not HEXIM1.	_	_	_	_	_	_	_	_	_	_	_	_	_	CCNT1_HUMAN	reviewed	Cyclin-T1 (CycT1) (Cyclin-T)	CCNT1	CCNT1 CCNT1 CCNT1	protein	_
psself410	Haotai Xie	34330769	Homo sapiens	COS7 cells	Q9Y5K6	CD2AP	Cytoplasm	Slit diaphragm condensate	34330769-Q9Y5K6-1	_	in vitro droplet formation,in vivo droplet formation,in vivo FRAP	Purified CD2AP protein alone forms condensed droplets in a concentration-dependent manner. GFP-CD2AP was observed to form spherical puncta when expressed in COS7 cells. The FRAP assay showed that GFP-CD2AP signal could be recovered rapidly after photobleaching. The CC domain and the multivalent interactions between the P1–3 motifs and SH3 domains of CD2AP are both required for CD2AP phase separat…	liquid	The FRAP assay showed that GFP-CD2AP signal could be recovered rapidly after photobleaching.	PS-self	1-639	Dendrin,MAGI2	Q80TS7,Q9WVQ1	Addition of CD2AP into the MAGI2-Dendrin mixture further lowered the threshold concentration of phase separation.	_	_	_	_	_	_	p.L539K/L625K	We designed a two-point mutation of CD2AP-CC (i.e., L539K/L625K double mutation; referred to as the “LK” mutant) capable of converting trimeric CD2AP-CC into a monomer. The CD2AP LK mutant did not form phase-separated droplets.	CC domain,P1–3 motif,SH3 domain	The CC domain and the multivalent interactions between the P1–3 motifs and SH3 domains of CD2AP are both required for CD2AP phase separation.	_	_	The CD2AP LK mutant did not form phase-separated droplets, further confirming that CC-mediated oligomerization is required for phase separation.	CD2AP_HUMAN	reviewed	CD2-associated protein (Adapter protein CMS) (Cas ligand with multiple SH3 domains)	CD2AP	CD2AP CD2AP CD2AP	protein	mutation,oligomerization
psother279	Xinxin Wang	31560342	Homo sapiens	_	Q9H211	Cdt1	Nucleus	_	_	_	in vitro droplet formation	Here, we report that the replication initiation machinery of D. melanogaster unexpectedly undergoes liquid-liquid phase separation (LLPS) upon binding DNA in vitro. We find that ORC, Cdc6, and Cdt1 contain intrinsically disordered regions (IDRs) that drive LLPS and constitute a new class of phase separating elements. Tests with human Cdt1 revealed that, similar to DmCdt1, it also can undergo DNA-…	liquid	tests with human Cdt1 revealed that, similar to DmCdt1, it also can undergo DNA-induced liquid phase condensation.	PS-other	1-546	_	_	_	_	_	dsDNA	all other metazoan Cdt1 homologs possess an N-terminal IDR; tests with human Cdt1 revealed that, similar to DmCdt1, it also can undergo DNA-induced liquid phase condensation	_	_	_	_	_	_	_	_	_	CDT1_HUMAN	reviewed	DNA replication factor Cdt1 (Double parked homolog) (DUP)	CDT1	Cdt1 CDT1 CDT1	other	_
psother687	Haotai Xie	34271007,32908311	Homo sapiens	mESCs	Q92879	CELF1	Nucleus	_	_	_	in vitro droplet formation,in vivo droplet formation	The Xist RNA-binding proteins PTBP1, MATR3, TDP-43 and CELF1 assemble on the multivalent E-repeat element of Xist and, via self-aggregation and heterotypic protein-protein interactions, form a condensate in the inactive X (Xi). This condensate is required for gene silencing and for the anchoring of Xist to the Xi territory, and can be sustained in the absence of Xist. Notably, these E-repeat-bind…	_	_	PS-other	1-486	PTBP1,MATR3,TDP-43	P26599,P43243,Q13148	The Xist RNA-binding proteins PTBP1, MATR3, TDP-43 and CELF1 assemble on the multivalent E-repeat element of Xist and, via self-aggregation and heterotypic protein-protein interactions, form a condensate in the inactive X (Xi).	E-repeat RNA	The Xist RNA-binding proteins PTBP1, MATR3, TDP-43 and CELF1 assemble on the multivalent E-repeat element of Xist and, via self-aggregation and heterotypic protein-protein interactions, form a condensate in the inactive X (Xi).	_	_	_	_	_	_	_	_	_	_	_	CELF1_HUMAN	reviewed	CUGBP Elav-like family member 1 (CELF-1) (50 kDa nuclear polyadenylated RNA-binding protein) (Bruno-like protein 2) (CUG triplet repeat RNA-binding protein 1) (CUG-BP1) (CUG-BP- and ETR-3-like factor 1) (Deadenylation factor CUG-BP) (Embryo deadenylation element-binding protein homolog) (EDEN-BP homolog) (RNA-binding protein BRUNOL-2)	CELF1 BRUNOL2 CUGBP CUGBP1 NAB50	CELF1 CELF1 BRUNOL2 CUGBP CUGBP1 NAB50 CELF1	protein,RNA	_
psother464	Haotai Xie	33208041	Homo sapiens	HEK293 cells	O94986	Cep152	Cytoplasm	Centrosome,Pericentriolar matrix	_	_	in vitro droplet formation,in vitro FRAP,in vivo droplet formation,in vivo FRAP	Like liquid-like assemblies, Cep63 and Cep152 cooperatively generate amorphous aggregates capable of undergoing dynamic turnover and inter-aggregate fusion in vivo and a significant level of internal rearrangemefnt within a condensate in vitro. Consistently, 1,6-hexanediol, a liquid-liquid phase separation disruptor, greatly diminished the ability of endogenous Cep63 and Cep152 to localize to cen…	liquid,solid	A purified Cep63•Cep152 complex generated either a cylindrical structure or a vesicle-like hollow sphere in a spatially controlled manner. It also formed condensate-like solid spheres in the presence of a macromolecular crowder.	PS-other	1205-1295	Cep63	Q96MT8	The self-assembly of the Cep63•Cep152 complex is triggered by an intrinsic property of the complex undergoing density transition through the hydrophobic-motif-mediated phase separation.	_	_	_	_	_	_	p.L1260A,p.I1261A,p.L1263A,p.I1266A,p.L1267A	As expected, whereas the coexpression of mCherry-Cep63 and mGFP-Cep152 efficiently generated cytosolic assemblies, that of their respective 4A (L497A, I500A, F504A, L505A) and 5A (L1260A, I1261A, L1263A, I1266A, L1267A) hydrophobic mutants produced aggregates at a greatly diminished level.	coiled-coil domain (CC)	Cep63 and Cep152 are made of largely coiled-coil domains with no apparent intrinsically disordered domains commonly found in multivalent proteins that undergo LLPS.	_	_	_	CE152_HUMAN	reviewed	Centrosomal protein of 152 kDa (Cep152)	CEP152 KIAA0912	Cep152 CEP152 KIAA0912 CE152	protein	mutation
psother563	Xinxin Wang	33658185	Homo sapiens	HeLa cells	O94986	Cep152	Cytoplasm	_	_	_	in vivo droplet formation	We found that Deup1 has the ability to self-assemble into macromolecular condensates both in vitro and in cells. The Deup1-containing structures formed in multiciliogenesis and the Deup1 condensates self-assembled in vitro showed low turnover of Deup1, suggesting that Deup1 forms highly stable structures. Our biochemical analyses revealed that an increase of the concentration of Deup1 and a crowd…	_	_	PS-other	_	Deup1	Q05D60	the CRY2clust fused-Deup1 C-terminus rapidly accumulated GFP-Cep152 at the condensates after photo-activation of CRY2clust	_	_	_	_	_	_	_	_	_	_	_	_	_	CE152_HUMAN	reviewed	Centrosomal protein of 152 kDa (Cep152)	CEP152 KIAA0912	Cep152 CEP152 KIAA0912 CE152	protein	_
psother465	Haotai Xie	33208041	Homo sapiens	HEK293 cells	Q96MT8	Cep63	Cytoplasm	Centrosome,Pericentriolar matrix	_	_	in vitro droplet formation,in vitro FRAP,in vivo droplet formation,in vivo FRAP	Like liquid-like assemblies, Cep63 and Cep152 cooperatively generate amorphous aggregates capable of undergoing dynamic turnover and inter-aggregate fusion in vivo and a significant level of internal rearrangemefnt within a condensate in vitro. Consistently, 1,6-hexanediol, a liquid-liquid phase separation disruptor, greatly diminished the ability of endogenous Cep63 and Cep152 to localize to cen…	liquid,solid	A purified Cep63•Cep152 complex generated either a cylindrical structure or a vesicle-like hollow sphere in a spatially controlled manner. It also formed condensate-like solid spheres in the presence of a macromolecular crowder.	PS-other	424-541	Cep152	O94986	The self-assembly of the Cep63•Cep152 complex is triggered by an intrinsic property of the complex undergoing density transition through the hydrophobic-motif-mediated phase separation.	_	_	_	_	_	_	p.L497A,p.I500A,p.F504A,p.L505A	As expected, whereas the coexpression of mCherry-Cep63 and mGFP-Cep152 efficiently generated cytosolic assemblies, that of their respective 4A (L497A, I500A, F504A, L505A) and 5A (L1260A, I1261A, L1263A, I1266A, L1267A) hydrophobic mutants produced aggregates at a greatly diminished level.	coiled-coil domain (CC)	Cep63 and Cep152 are made of largely coiled-coil domains with no apparent intrinsically disordered domains commonly found in multivalent proteins that undergo LLPS.	_	_	_	CEP63_HUMAN	reviewed	Centrosomal protein of 63 kDa (Cep63)	CEP63	Cep63 CEP63 CEP63	protein	mutation
psother328	Haotai Xie	32272435,31142647	Homo sapiens	_	Q8N884	cGAS	Cytoplasm	cGAS-DNA complex	_	_	in vitro droplet formation	We have identified an additional cGASCD-DNA interface (labeled site-C; CD, catalytic domain) in the crystal structure of a human SRY.cGASCD-DNA complex, with mutations along this basic site-C cGAS interface disrupting liquid-phase condensation, as monitored by cGAMP formation, gel shift, spin-down, and turbidity assays, as well as time-lapse imaging of liquid droplet formation. We expand on an ea…	liquid	Site-C DNA binding surface of cGAS is essential for DNA-induced liquid-phase condensation as identified from time-lapse imaging of liquid droplet formation.	PS-other	1-522	_	_	_	_	_	DNA	We have identified an additional cGAS CD–DNA interface (labeled site-C; CD, catalytic domain) in the crystal structure of a human SRY. Site-C DNA binding surface of cGAS is essential for DNA-induced liquid-phase condensation as identified from time-lapse imaging of liquid droplet formation.	_	_	p.R300E,p.K301E,p.K427E,p.K428E,p.G303E,p.K432T	Combined mutations (R300E/K301E/K427E/K428E) at the site-C interface of h-cGAS essentially abolished DNA binding. In addition, two tumor-associated mutants (G303E and K432T) of FL h-cGAS also showed an increased formation of the lower-order cGAS-DNA complex(es)	catalytic domain (CD)	Like FL h-cGAS, WT h-cGAS CD preferentially forms high-order cGAS–DNA condensate on the top of the gel, while WT m-cGAS CD forms both condensate and lower and less-condensed cGAS-DNA complex(es)	_	_	_	CGAS_HUMAN	reviewed	Cyclic GMP-AMP synthase (cGAMP synthase) (cGAS) (h-cGAS) (EC 2.7.7.86) (2'3'-cGAMP synthase) (Mab-21 domain-containing protein 1)	CGAS C6orf150 MB21D1	cGAS CGAS C6orf150 MB21D1 CGAS	other	mutation
psself459	Xinxin Wang	34779554	Homo sapiens	HeLa cells,THP-1 cells	Q8N884	cGAS	Cytoplasm	_	34779554-Q8N884-1	Recombinant cGAS (10lM) and the indicated amounts of Cy5-labeled dsDNA were incubated, with or without G3BP1(2lM). The DNA-induced cGAS-DNA liquiddroplets were analyzed with time-lapse imaging.	in vitro droplet formation,in vitro FRAP,in vivo droplet formation	Using high-resolution microscopy, we show that in resting cells, cGAS exhibits particle-like morphological characteristics, which are markedly weakened when G3BP1 is deleted. Upon DNA challenge, the pre-condensed cGAS undergoes liquid–liquid phase separation (LLPS) more efficiently.	liquid,hydrogel	cGAS-DNA droplets are dynamically exchanging molecules with the environment, which is a hallmark of LLPS. cGAS may undergo gel-like transitions without the engagement of DNA.	PS-self	1-522	G3BP1	Q13283	We incubated cGAS with G3BP1 at different concentrations and found that G3BP1 promoted cGAS condensation in a dosage-dependent manner.	_	_	dsDNA,Zn2+,Epigallocatechin gallate(EGCG)	When dsDNA was added, cGAS quickly condensed with DNA and dissociated from G3BP1. Consistent with the in vitro data, ZnCl2 treatment remarkably led to the formation of cGAS foci in cells. EGCG inhibited G3BP1-promoted cGAS LLPS.	_	_	_	_	_	_	_	_	_	CGAS_HUMAN	reviewed	Cyclic GMP-AMP synthase (cGAMP synthase) (cGAS) (h-cGAS) (EC 2.7.7.86) (2'3'-cGAMP synthase) (Mab-21 domain-containing protein 1)	CGAS C6orf150 MB21D1	cGAS CGAS C6orf150 MB21D1 CGAS	protein,other	_
psother114	Haotai Xie	29976794	Homo sapiens	MEF cells,HeLa cells	Q8N884	cGAS	Cytoplasm	cGAS-DNA complex	_	_	in vitro droplet formation,in vitro FRAP,in vivo droplet formation,in vivo FRAP	We have shown that DNA binding to cGAS robustly induced the formation of liquidlike droplets in which cGAS was activated. The disordered and positively charged cGAS N terminus enhanced cGAS-DNA phase separation by increasing the valencies of DNA binding. Long DNA was more efficient in promoting cGAS liquid phase separation and cGAS enzyme activity than short DNA. Moreover, free zinc ions enhanced…	liquid,hydrogel,solid	cGAS and DNA molecules within the liquid droplets are mobile and exhibit dynamic internal rearrangement in the early phase but gradually undergo a liquid-to-solid transition and mature into a gel-like state	PS-other	1-522	_	_	_	_	_	100-bp dsDNA	DNA binding to cGAS robustly induced the formation of liquidlike droplets in which cGAS was activated.	_	_	_	_	DNA binding domain	Such a switchlike response is made possible by the multivalent interactions between the DNA binding domains of cGAS and DNA in a manner that depends on the DNA length.	_	_	_	CGAS_HUMAN	reviewed	Cyclic GMP-AMP synthase (cGAMP synthase) (cGAS) (h-cGAS) (EC 2.7.7.86) (2'3'-cGAMP synthase) (Mab-21 domain-containing protein 1)	CGAS C6orf150 MB21D1	cGAS CGAS C6orf150 MB21D1 CGAS	other	_
psother674	Haotai Xie	34214443,34015248	Homo sapiens	HEK293T cells,HeLa cells	Q8N884	cGAS	Cytoplasm	_	_	_	in vitro droplet formation,in vitro FRAP,in vivo droplet formation,in vivo FRAP	We report the identification of a structurally related viral tegument protein family, represented by ORF52 and VP22 from gamma- and alpha-herpesvirinae, respectively, that employs a conserved mechanism to restrict cGAS-DNA phase separation. ORF52/VP22 proteins accumulate into, and effectively disrupt, the pre-formed cGAS-DNA condensation both in vitro and in cells. The inhibition process is depen…	liquid	We first incubated cGAS with double-stranded DNA (dsDNA) oligonucleotides (45 bp) for ∼11 min to form cGAS-DNA liquid droplets.	PS-other	1-522	ORF52,VP22	Q2HR80,P10233	ORF52/VP22 proteins accumulate into, and effectively disrupt, the pre-formed cGAS-DNA condensation both in vitro and in cells.The inhibition process is dependent on DNA-induced liquid-liquid phase separation of the viral protein.	_	_	dsDNA	We first incubated cGAS with double-stranded DNA (dsDNA) oligonucleotides (45 bp) for ∼11 min to form cGAS-DNA liquid droplets.	_	_	_	_	_	_	_	_	_	CGAS_HUMAN	reviewed	Cyclic GMP-AMP synthase (cGAMP synthase) (cGAS) (h-cGAS) (EC 2.7.7.86) (2'3'-cGAMP synthase) (Mab-21 domain-containing protein 1)	CGAS C6orf150 MB21D1	cGAS CGAS C6orf150 MB21D1 CGAS	protein,other	_
psother293	Xinxin Wang	31772125	Homo sapiens	HeLa cells,THP-1 cells	Q8N884	cGAS	Cytoplasm	Stress granule	_	_	in vivo droplet formation	Here, we found that cGAS bound G3BP1, a double-stranded nucleic acid helicase involved in the formation of stress granules. Loss of G3BP1 blocked subcellular cGAS condensation and suppressed the interferon response to intracellular DNA and DNA virus particles in cells. Furthermore, an RNA-dependent association with PKR promoted G3BP1 foci formation and cGAS-dependent interferon responses.	liquid	Activation of cGAS promotes liquid-like phase separation and formation of membraneless cytoplasmic structures.	PS-other	1-154,1-522	G3BP1	Q13283	we conclude that DNA stimulation promotes cGAS localization to G3BP1 cytoplasmic deposits.	polyA RNA	We also conducted fluorescence in situ hybridization for polyadenylate [poly(A)] mRNA in ISD-transfected cells and found that poly(A) mRNA colocalized with G3BP1 and cGAS	DNA	we conclude that DNA stimulation promotes cGAS localization to G3BP1 cytoplasmic deposits.	_	_	p.C396A,p.C397A	cGAS C396A/C397A mutant, which does not interact with double-stranded DNA (dsDNA) in HeLa cells depleted of endogenous cGAS. In these cells, ISD transfection did not stimulate G3BP1 puncta formation.	N-terminal region	the N-terminal region of cGAS is critical for G3BP1 binding and formation of G3BP1 puncta.	_	_	_	CGAS_HUMAN	reviewed	Cyclic GMP-AMP synthase (cGAMP synthase) (cGAS) (h-cGAS) (EC 2.7.7.86) (2'3'-cGAMP synthase) (Mab-21 domain-containing protein 1)	CGAS C6orf150 MB21D1	cGAS CGAS C6orf150 MB21D1 CGAS	protein,RNA,other	mutation
psother585	Xinxin Wang	33771451,30301810	Homo sapiens	_	P16401	CH1	_	_	_	_	in vitro droplet formation	We have identified a model system (CH1 and an optimized dsDNA) that allows us to study separately the stages before and after complex coacervation. We use the model further to study the effect of phosphorylation. We find that the complexes contain highly disordered CH1, and form phase-separated droplets, which contain higher-order structures. These structures do not form when the protein is phosp…	_	_	PS-other	115-225	_	_	_	_	_	36-bp DNA	Titration of 15N CH1 into 36-bp DNA produces a turbid solution.	S157/175/S193;phosphorylation	Solutions of complexes containing a 1:1 molar ratio of CH1-P or CH1:20 bp DNA were visibly cloudy. Optical microscopy revealed the presence of micrometer-scale droplets. However, for CH1-P, a small peak was present at ca. 3.8 S, indicating that some CH1-P:DNA complex was present in the bulk phase.	_	_	_	_	_	_	_	H15_HUMAN	reviewed	Histone H1.5 (Histone H1a) (Histone H1b) (Histone H1s-3)	H1-5 H1F5 HIST1H1B	CH1 H1-5 H1F5 HIST1H1B H15	other	PTM
psself358	Haotai Xie	33739466	Homo sapiens	HEK293T cells	Q13111	CHAF1A	Nucleus	Nuclear body	33739466-Q13111-1	GFP, GFP-CHAF1A-DS1, GFP-CHAF1A-DS1-Q34A, GFP-CHAF1A-DS2, GFPCHAF1A-DS3 and GFP-CHAF1A-DS3-KERD were expressed and purified in vitro. Ten micromole of each protein was proceeded to the droplet formation buffer which contained six concentration gradients of NaCl.	in vitro droplet formation,in vivo droplet formation,in vivo FRAP	The histone chaperone CAF-1 (chromatin assembly factor 1) is enriched on the HIV-1 long terminal repeat (LTR) and forms nuclear bodies with liquid-liquid phase separation (LLPS) properties. CAF-1 recruits epigenetic modifiers and histone chaperones to the nuclear bodies to establish and maintain HIV-1 latency in different latency models and primary CD4+ T cells. Three disordered regions of the CH…	liquid	We performed fluorescence recovery after photobleaching experiment on GFP-tagged CHAF1A and found that the fluorescence recovered quickly, which indicated that CAF-1 bodies were internally diffused.	PS-self	_	_	_	_	_	_	_	_	_	_	p.Q34A,p.F39A,p.I116A,p.I117A,p.D118A,p.L119A,p.T120A,p.K395D,p.R402D,p.K409D	Q34A or F39A mutation within protein motif 1 (PIP1) dissolved disordered segment 1 (DS1)-mediated nuclear puncta formation. Any of the Structured Illumination Microscopy (SIM) residue mutations which were I116A, I117A, D118A, L119A, and T120A was able to dissolve disordered segment 2 (DS2)-mediated droplets formation. We found that the simultaneous mutation of K395D, R402D, and K409D within KER d…	disordered segment	The N-terminal of CHAF1A harbored three IDRs which we named disordered segment 1 (DS1), DS2, and DS3. We found that all of the three DSs within N-terminal were able to form nuclear puncta independently, although the size and number of these bodies have changed slightly.	_	_	_	CAF1A_HUMAN	reviewed	Chromatin assembly factor 1 subunit A (CAF-1 subunit A) (Chromatin assembly factor I p150 subunit) (CAF-I 150 kDa subunit) (CAF-I p150) (hp150)	CHAF1A CAF CAF1P150	CHAF1A CHAF1A CAF CAF1P150 CAF1A	_	mutation
psother716	Xinxin Wang	34385323	Homo sapiens	Hela cells	Q9UNE7	CHIP	Nucleus	_	_	_	in vivo droplet formation	We demonstrate that in the nuclear proteolytic p62 foci, the degradation of nuclear proteins, c-Myc for example, is stimulated. Similarly, the degradation of excess of free and unincorporated Rpn11 and β4 proteasomal subunits is also more efficient. Furthermore, we show that p62 condensates play a role in cellular PQC. Induction of formation of unfolded proteins by heat or oxidative stress result…	_	_	PS-other	1-303	p62	Q13501	HSP70, HSP90, and CHIP localize in p62∆NES condensates.	_	_	_	_	_	_	_	_	_	_	_	_	_	CHIP_HUMAN	reviewed	E3 ubiquitin-protein ligase CHIP (EC 2.3.2.27) (Antigen NY-CO-7) (CLL-associated antigen KW-8) (Carboxy terminus of Hsp70-interacting protein) (RING-type E3 ubiquitin transferase CHIP) (STIP1 homology and U box-containing protein 1)	STUB1 CHIP PP1131	CHIP STUB1 CHIP PP1131 CHIP	protein	_
psother702	Xinxin Wang	34357401	Homo sapiens	NIH 3T3 cells	P35638	CHOP	Nucleus	_	_	_	in vitro droplet formation,in vivo droplet formation,in vivo FRAP	Here, we characterized FUS-CHOP in cells and in vitro, and observed novel phase-separating properties relative to unmodified CHOP. Our data indicate that FUS-CHOP forms phase-separated condensates that colocalize with BRD4, a marker of super enhancer condensates.	liquid	we bleached both type I and type II puncta and observed an average half-time of recovery of ∼19 s and ∼14 s, these data show that ectopic FUS-CHOP forms nuclear condensates and has the major hallmarks of LLPS.	PS-other	1-169	FUS,BRD4	P35637,O60885	Our results suggest that FUS-CHOP can undergo a liquid-phase transition in the nucleus. We also observe FUS-CHOP puncta to colocalize with BRD4.	_	_	_	_	_	_	ΔDBD	We quantified the Pearson's correlation coefficient between BRD4 and FUS-CHOP–eGFP ΔDBD and observed a significant decrease in colocalization when compared to the colocalization with the full-length counterparts.	DNA-binding domain(DBD)	the BRD4 and FUS-CHOP interaction is influenced by DNA binding but is governed by phase separation that is driven by the N-terminus of FUS.	_	_	_	DDIT3_HUMAN	reviewed	DNA damage-inducible transcript 3 protein (DDIT-3) (C/EBP zeta) (C/EBP-homologous protein) (CHOP) (C/EBP-homologous protein 10) (CHOP-10) (CCAAT/enhancer-binding protein homologous protein) (Growth arrest and DNA damage-inducible protein GADD153)	DDIT3 CHOP CHOP10 GADD153	CHOP DDIT3 CHOP CHOP10 GADD153 DDIT3	protein	mutation
psother706	Xinxin Wang	34371262,33349959	Homo sapiens	_	Q14008	ch-TOG	Cytoplasm	_	_	_	in vitro droplet formation	Transport granule components hnRNPF and ch‐TOG interact weakly with hnRNPA2 yet partition specifically into liquid phase droplets with the low complexity domain (LC) of hnRNPA2, but not FUS LC. In vitro hnRNPA2 tyrosine phosphorylation reduces hnRNPA2 phase separation, prevents partitioning of hnRNPF and ch‐TOG into hnRNPA2 LC droplets, and decreases aggregation of hnRNPA2 disease variants.	liquid	Transport granule components hnRNPF and ch‐TOG interact weakly with hnRNPA2 yet partition specifically into liquid phase droplets with the low complexity domain (LC) of hnRNPA2, but not FUS LC.	PS-other	1-250	hnRNPF,hnRNPA2	P52597,P22626	We performed partitioning experiments and found that hnRNPF PLD and TOG D1 were able to partition with hnRNPA2 LC	_	_	_	_	_	_	_	_	_	_	_	_	_	CKAP5_HUMAN	reviewed	Cytoskeleton-associated protein 5 (Colonic and hepatic tumor overexpressed gene protein) (Ch-TOG)	CKAP5 KIAA0097	ch-TOG CKAP5 KIAA0097 CKAP5	protein	_
psself425	Xinxin Wang	34508658	Homo sapiens	3T3-L1 cells	Q96AQ7	Cidec	Cytoplasm	_	_	_	in vitro droplet formation,in vitro FRAP,in vivo droplet formation,in vivo FRAP	Here, we demonstrate that a gel-like condensation of Cidec, a crucial protein for obesity development by facilitating lipid droplet (LD) fusion, occurs at the LD-LD contact site (LDCS) through phase separation. The homomeric interaction between the multivalent N terminus of Cidec is sufficient to promote its phase separation both in vivo and in vitro.	hydrogel	The low FRAP ratio and the attenuated in vitro fusing capacity are consistent with in vivo data and indicate that the Cidec-N-mediated phase separation adopts a gel-like property.	PS-self	1-135,1-119	_	_	_	_	_	_	_	_	_	p.E86Q/E87Q/D88N	the mutant Cidec-1-135-QQN(p.E86Q/E87Q/D88N) was unable to form spherical protein droplets, but produced amorphous, fiber-like aggregates.	N-terminal region	Cidec condensation is mediated by the multivalent interaction of its N-terminal region and adopts gel-like properties in vitro and in cells.	_	_	_	CIDEC_HUMAN	reviewed	Cell death activator CIDE-3 (Cell death-inducing DFFA-like effector protein C) (Fat-specific protein FSP27 homolog)	CIDEC FSP27	Cidec CIDEC FSP27 CIDEC	_	mutation
psother314	Haotai Xie	32051419	Homo sapiens	DG75 B cells	Q96B97	CIN85	Cytoplasm	Receptor cluster	_	_	in vivo droplet formation,in vivo FRAP	Here we show that effective B cell activation requires tripartite phase separation of SLP65, CIN85, and lipid vesicles into droplets via vesicle binding of SLP65 and promiscuous interactions between nine SH3 domains of the trimeric CIN85 and the proline-rich motifs (PRMs) of SLP65. Vesicles are clustered and the dynamical structure of SLP65 persists in the droplet phase in vitro. Our results demo…	liquid	The SLP65/CIN85 droplets formed at and above 10 µM were about 10 µm in diameter, which is similar to or even larger than the diameter of the B cell itself.	PS-other	1-333	SLP65	Q8WV28	The vesicular attachment of SLP65 appears to provide a local seeding point that concentrates SLP65 to facilitate the recruitment of CIN85 and to initiate phase separation.	_	_	_	_	_	_	_	_	SH3 domain	SLP65 and CIN85 can undergo phase separation and that the phase separation boundary is controlled by their valency, which was mediated by three and nine SH3 domains of the monomeric and trimeric CIN85 forms, respectively.	_	_	The threshold concentration for phase separation was lowered to 10 µM when SLP65 was mixed with trimeric CIN85Δ57.	SH3K1_HUMAN	reviewed	SH3 domain-containing kinase-binding protein 1 (CD2-binding protein 3) (CD2BP3) (Cbl-interacting protein of 85 kDa) (Human Src family kinase-binding protein 1) (HSB-1)	SH3KBP1 CIN85	CIN85 SH3KBP1 CIN85 SH3K1	protein	oligomerization
psself9	Haotai Xie	22579281	Homo sapiens	NIH 3T3 cells,mouse embryonic stem cells,U2OS cells	Q14011	CIRBP	Cytoplasm	_	_	_	in vitro droplet formation	Exposure of cell or tissue lysates to a biotinylated isoxazole (b-isox) chemical precipitated hundreds of RNA binding proteins with significant overlap to the constituents of RNA granules. The LC sequences within these proteins are both necessary and sufficient for b-isox-mediated aggregation, and these domains can undergo a concentration-dependent phase transition to a hydrogel-like state in the…	hydrogel	The LC domains of hnRNPA2 and RBM3 RNA-binding proteins adhered to the hydrogel with moderate apparent avidity.	PS-self	1-172	_	_	_	_	_	_	_	_	_	_	_	low-complexity domain(LCD)	Similar results were obtained with the LC domains of FUS, CIRBP, RBM3, hnRNPA1, hnRNPA2 and the yeast Sup35 protein.	_	_	_	CIRBP_HUMAN	reviewed	Cold-inducible RNA-binding protein (A18 hnRNP) (Glycine-rich RNA-binding protein CIRP)	CIRBP A18HNRNP CIRP	CIRBP CIRBP A18HNRNP CIRP CIRBP	_	_
psother634	Haotai Xie	33991007	Homo sapiens	_	Q14011	CIRBP	_	_	33991007-O93235-1	DIC microscopy images of CIRBP at 17 μM in presence of 7.5 μM RNA and/or 5 mM ATP. Scale bar, 10 μm.	in vitro droplet formation	Here, using the arginine-glycine/arginine-glycine-glycine (RG/RGG)-rich cold inducible RNA binding protein (CIRBP) as paradigm, we studied binding of the cellular metabolome to CIRBP. ATP binding inhibited RNA-driven phase separation of CIRBP.	liquid	In the presence of substoichiometric amounts of RNA, CIRBP immediately formed small condensates that increased in size over time, most likely due to fusion of condensates, and indicating their “liquid‐like” behavior.	PS-other	_	_	_	_	_	_	_	_	_	_	_	_	_	_	_	_	_	CIRBP_HUMAN	reviewed	Cold-inducible RNA-binding protein (A18 hnRNP) (Glycine-rich RNA-binding protein CIRP)	CIRBP A18HNRNP CIRP	CIRBP CIRBP A18HNRNP CIRP CIRBP	_	_
psself22	Xinxin Wang	24267890,29424691	Homo sapiens	_	Q14011	CIRBP	Nucleus	_	_	_	in vitro droplet formation,in vitro FRAP	We tested whether the GFP:CTD fusion protein might bind to hydrogel droplets formed from the LC domains of cold inducible RNA-binding protein (CIRBP). No trapping whatsoever was observed when the GFP:CTD test protein was exposed to either hnRNPA2 or CIRBP hydrogel droplets, and weak trapping was observed for FUS and EWS hydrogels.	_	_	PS-self	1-172	_	_	_	_	_	_	_	_	_	_	_	_	_	_	_	_	CIRBP_HUMAN	reviewed	Cold-inducible RNA-binding protein (A18 hnRNP) (Glycine-rich RNA-binding protein CIRP)	CIRBP A18HNRNP CIRP	CIRBP CIRBP A18HNRNP CIRP CIRBP	_	_
psself452	Xinxin Wang	34738012	Homo sapiens	HEK293T cells	Q14011	CIRBP	Cytoplasm	Stress granule	_	_	in vitro droplet formation,in vivo droplet formation	Here, we studied the role of phosphorylation within RG/RGG regions on arginine methylation, TNPO1-binding and LLPS using the cold-inducible RNA-binding protein (CIRBP) as a paradigm. We show that the RG/RGG region of CIRBP is in vitro phosphorylated by serine-arginine protein kinase 1 (SRPK1), and discovered two novel phosphorylation sites in CIRBP. SRPK1-mediated phosphorylation of the CIRBP RG/…	liquid	Differential interference contrast (DIC) microscopy shows the formation of small liquid-like condensates of CIRBP-RGG in the presence of (UG)12 RNA.	PS-self	68-137	_	_	_	(UG)12 RNA	We observed that titration of increasing amounts of (UG)12 RNA to a fixed concentration of pCIRBP-RGG(phosphorylated CIRBP-RGG) yielded no increase in turbidity. In contrast and as expected, the turbidity of CIRBP-RGG in solution increases with rising amounts of added RNA.	_	_	S97/115/130;phosphorylation,R94/101/105/108/110/112/116;methylation	Our data reveal that SRPK1-mediated serine phosphorylation of CIRBP-RGG reduces RNA-driven phase separation in vitro and suppresses SGs recruitment of CIRBP. Lastly, we uncover that arginine methylation, similarly to serine phosphorylation, reduces SG recruitment of CIRBP-EGFP.	_	_	RGG domain	The turbidity of CIRBP-RGG in solution increases with rising amounts of added RNA.	_	_	_	CIRBP_HUMAN	reviewed	Cold-inducible RNA-binding protein (A18 hnRNP) (Glycine-rich RNA-binding protein CIRP)	CIRBP A18HNRNP CIRP	CIRBP CIRBP A18HNRNP CIRP CIRBP	RNA	PTM
psother325	Haotai Xie	32234784	Homo sapiens	HeLa cells	Q14011	CIRBP	Cytoplasm	Stress granule	_	_	in vitro droplet formation,in vivo droplet formation	The CIRBP RG/RGG region is required for SG localization in cells. Moreover, it undergoes phase separation in vitro in the presence of RNA, which is suppressed by TNPO1 and TNPO3 via RNA displacement.	liquid	In the presence of substoichiometric amounts of RNA, CIRBP immediately formed small condensates that increased in size over time, most likely due to fusion of condensates, indicating their “liquid-like” behavior.	PS-other	90-137	_	_	_	(UG)12 RNA	CIRBP RGG formed liquid-like condensates in the presence of RNA similar to the full-length protein.	_	_	R;methylation	PRMT1-mediated arginine methylation of CIRBP RGG weakens TNPO1 and TNPO3 binding. TNPO1 and TNPO3 suppress phase separation of CIRBP In vitro and its recruitment to stress granules in cells.	_	_	RG/RGG region,RSY region	The interaction of the RG/RGG region with RNA contributes to phase separation of the full-length protein. CIRBP reporter lacking the RSY region still localized to SGs.	_	_	_	CIRBP_HUMAN	reviewed	Cold-inducible RNA-binding protein (A18 hnRNP) (Glycine-rich RNA-binding protein CIRP)	CIRBP A18HNRNP CIRP	CIRBP CIRBP A18HNRNP CIRP CIRBP	RNA	PTM
psother572	Xinxin Wang	33723425	Homo sapiens	M1a cells,BM2 cells	P68400	CK2α	Cytoplasm	_	_	_	in vivo droplet formation,in vivo FRAP	Confocal imaging revealed that CK2α diffusely localized to both the nucleus and cytoplasm when expressed by itself, whereas coexpression with DACT1–tdTomato resulted in exclusive sequestration of the cytoplasmic pool to the condensates, while the nuclear pool remained diffusely localized. Further testing of this finding using particle flow cytometry revealed that CK2α–GFP was found in all of the …	liquid	Live imaging studies of DACT1–tdTomato fusion proteins in cells showed both Brownian and directed movement of these bodies with fusion events occurring between them. Fluorescence recovery after photobleaching (FRAP) further supported that these were dynamic assemblies.	PS-other	_	DACT1	Q9NYF0	CK2α diffusely localized to both the nucleus and cytoplasm when expressed by itself, whereas coexpression with DACT1–tdTomato resulted in exclusive sequestration of the cytoplasmic pool to the condensates	_	_	_	_	_	_	_	_	_	_	_	_	_	CSK21_HUMAN	reviewed	Casein kinase II subunit alpha (CK II alpha) (EC 2.7.11.1)	CSNK2A1 CK2A1	CK2α CSNK2A1 CK2A1 CSK21	protein	_
psother837	Haotai Xie	34890409	Homo sapiens	NIH3T3 cells	P30622	CLIP-170	Cytoplasm	_	_	_	in vivo droplet formation,in vivo FRAP	The CLIP-170-induced patches have hallmarks indicative of a biomolecular condensate, one that contains +TIP proteins and excludes other known condensate markers. The CLIP-170 induced patches in cells are phase-separated liquid condensates and raise the possibility that the endogenous +TIP network might form a liquid droplet at microtubule (MT) ends or other +TIP locations.	liquid	CLIP-170 patches have the elastic deformability, fusion, and fission properties expected of a biomolecular condensate. We performed FRAP assays on the CLIP-170 patches and observed that the fluorescence intensity of the photobleached spots recovered quickly (half time of recovery (t1/2) = 8.59 ± 4.05 sec) and to a large degree (0.66 ± 0.21 mobile fraction).	PS-other	_	_	_	_	_	_	_	_	_	_	_	_	_	_	_	_	_	CLIP1_HUMAN	reviewed	CAP-Gly domain-containing linker protein 1 (Cytoplasmic linker protein 1) (Cytoplasmic linker protein 170 alpha-2) (CLIP-170) (Reed-Sternberg intermediate filament-associated protein) (Restin)	CLIP1 CYLN1 RSN	CLIP-170 CLIP1 CYLN1 RSN CLIP1	_	_
psother720	Xinxin Wang	34385323	Homo sapiens	Hela cells	P01106	c-Myc	Nucleus	_	_	_	in vivo droplet formation	We demonstrate that in the nuclear proteolytic p62 foci, the degradation of nuclear proteins, c-Myc for example, is stimulated. Similarly, the degradation of excess of free and unincorporated Rpn11 and β4 proteasomal subunits is also more efficient. Furthermore, we show that p62 condensates play a role in cellular PQC. Induction of formation of unfolded proteins by heat or oxidative stress result…	_	_	PS-other	1-439	p62	Q13501	We asked whether endogenous nuclear p62 colocalizes with endogenous c-Myc. IF staining of HeLa cells revealed that the two are indeed colocalized in p62 condensates.	_	_	_	_	_	_	_	_	_	_	_	_	_	MYC_HUMAN	reviewed	Myc proto-oncogene protein (Class E basic helix-loop-helix protein 39) (bHLHe39) (Proto-oncogene c-Myc) (Transcription factor p64)	MYC BHLHE39	c-Myc MYC BHLHE39 MYC	protein	_
psself10	Haotai Xie	22579281	Homo sapiens	NIH 3T3 cells,mouse embryonic stem cells,U2OS cells	Q7Z5Q1	CPEB2	Cytoplasm	_	_	_	in vitro droplet formation	Exposure of cell or tissue lysates to a biotinylated isoxazole (b-isox) chemical precipitated hundreds of RNA binding proteins with significant overlap to the constituents of RNA granules. The LC sequences within these proteins are both necessary and sufficient for b-isox-mediated aggregation, and these domains can undergo a concentration-dependent phase transition to a hydrogel-like state in the…	hydrogel	The LC sequences within these proteins are both necessary and sufficient for b-isox-mediated aggregation, and these domains can undergo a concentration-dependent phase transition to a hydrogel-like state in the absence of the chemical.	PS-self	2-138	_	_	_	_	_	_	_	_	_	_	_	low-complexity domain(LCD)	The hnRNPA1, TIA1 and CPEB2 LC domains bound to the hydrogel with more modest avidity.	_	_	_	CPEB2_HUMAN	reviewed	Cytoplasmic polyadenylation element-binding protein 2 (CPE-BP2) (CPE-binding protein 2) (hCPEB-2)	CPEB2	CPEB2 CPEB2 CPEB2	_	_
psother225	Xinxin Wang	31416913	Homo sapiens	Hippocampal cultures,HeLa cells,HEK293T cells	Q8NE35	CPEB3	Cytoplasm	P-body	_	_	in vitro droplet formation,in vivo droplet formation	We found that basal, repressive CPEB3 is localized to membraneless cytoplasmic processing bodies (P bodies), subcellular compartments that are enriched in translationally repressed mRNA. This basal state is affected by the SUMOylation state of CPEB3. After stimulation, CPEB3 is recruited into polysomes, thus promoting the translation of its target mRNAs. Interestingly, when we examined CPEB3 reco…	_	_	PS-other	1-698	_	_	_	actin 3′ UTR,SUMO2 3′ UTR	Indeed, we found that CPEB3 undergoes phase separation in vitro when SUMOylated with SUMO1, SUMO2, and SUMO3, and when exposed to a specific mRNA target in an environment with molecular crowding agents. Phase separation was validated by measuring the turbidity of the sample, compared with an un-SUMOylated control. SUMOylated CPEB3 had a significant 15.1% ± 2.5 SEM increase in turbidity, compared …	_	_	SUMOylation	we found that CPEB3 undergoes phase separation in vitro when SUMOylated with SUMO1, SUMO2, and SUMO3, and when exposed to a specific mRNA target in an environment with molecular crowding agents.	∆N,∆ZnF,∆RRM1,∆RRM2	CPEB3 does not require its N-terminal domain to enter P bodies since CPEB3∆N-DsRed still colocalizes with GFP-Ago2. Deletion of RRM2(∆RRM2) also does not alter the localization to P bodies. The CPEB3∆ZnF-GFP mutant has a primarily nuclear distribution due to its lack of the NES; however, any remaining cytoplasmic CPEB3∆ZnF-GFP localizes to P bodies. Deletion of CPEB3’s RRM1(∆RRM1) disrupts its co…	glutamine-rich and putative coiled-coil N-terminal domain(prion-like N terminus),RNA-binding domain(RBD)	CPEB3 can self-associate due to the intermolecular interactions of its prion-like N terminus, which contains a putative coiled-coil domain. RNA-binding domain also contributes to CPEB3 self-association, although to a lesser extent than the N-terminal domain. RRM1 is necessary for CPEB3-GFP’s colocalization with P-body components.	_	_	_	CPEB3_HUMAN	reviewed	Cytoplasmic polyadenylation element-binding protein 3 (CPE-BP3) (CPE-binding protein 3) (hCPEB-3)	CPEB3 KIAA0940	CPEB3 CPEB3 KIAA0940 CPEB3	RNA	PTM,mutation
psself461	Haotai Xie	34787433	Homo sapiens	_	Q17RY0	CPEB4	_	_	_	_	in vitro droplet formation	We report the coexistence of three spin labeled CPEB4 NTD (CPEB4*) populations with distinct dynamic properties representing different conformational spaces, both before and within the LLPS state. CPEB4 NTD exhibits LLPS properties where droplet formation occurs from a preformed microscopic assembly rather than the monomeric protein molecules.	liquid	Upon cooling by incubating on ice, the droplets disassembled but they reformed in response to heating, and during the process smaller droplets fused and coalesced into larger droplets, thus confirming their liquid-like property.	PS-self	1-448	_	_	_	_	_	_	_	_	_	p.C441S/G320C	We labeled CPEB4 NTD with a nitroxide spin label at the naturally occurring cysteine residue at position 441, referred to as CPEB4*. The EPR spectra of CPEB4 NTD-C441S/G320C* displayed same temperature dependent behavior as CPEB4*, indicating that both spin labels experience similar microenvironments and that labeling positions did not influence the observed dynamics at least in the C-terminal re…	N-terminal domain	CPEB4 N-terminal domain (NTD) exhibits LLPS properties where droplet formation occurs from a preformed microscopic assembly rather than the monomeric protein molecules.	_	_	_	CPEB4_HUMAN	reviewed	Cytoplasmic polyadenylation element-binding protein 4 (CPE-BP4) (CPE-binding protein 4) (hCPEB-4)	CPEB4 KIAA1673	CPEB4 CPEB4 KIAA1673 CPEB4	_	mutation
psself439	Xinxin Wang	34605568	Homo sapiens	C2C12 cells	Q16630	Cpsf6	_	_	_	_	in vitro droplet formation	The IDR encoded on CPSF6 exon 7 and the full-length CPSF6 protein, but not the CPSF6 protein lacking the IDR (Δexon 7), formed droplets. The droplets were smaller and less numerous at lower protein concentrations, but were resistant to increased ionic strengths.	liquid	The droplets underwent fusion and exhibited rapid fluorescence recovery following photobleaching. These results are consistent with liquid–liquid phase-separated condensates.	PS-self	exon7-coding IDR	_	_	_	_	_	_	_	_	_	_	_	intrinsically disordered region(IDR)	The IDR encoded on CPSF6 exon 7 and the full-length CPSF6 protein, but not the CPSF6 protein lacking the IDR (Δexon 7), formed droplets.	The IDR encoded on CPSF6 exon 7 and the full-length CPSF6 protein, but not the CPSF6 protein lacking the IDR (Δexon 7), formed droplets.	_	_	CPSF6_HUMAN	reviewed	Cleavage and polyadenylation specificity factor subunit 6 (Cleavage and polyadenylation specificity factor 68 kDa subunit) (CPSF 68 kDa subunit) (Cleavage factor Im complex 68 kDa subunit) (CFIm68) (Pre-mRNA cleavage factor Im 68 kDa subunit) (Protein HPBRII-4/7)	CPSF6 CFIM68	Cpsf6 CPSF6 CFIM68 CPSF6	_	splicing
psother554	Xinxin Wang	33645620	Homo sapiens	_	P04049	C-Raf	_	_	_	_	in vitro droplet formation,in vitro FRAP	We show that signaling proteins, such as K-Ras4B, a small GTPase that acts as a molecular switch and regulates many cellular processes including proliferation, apoptosis and cell growth, can colocalize in LAF1 droplets. Colocalization is facilitated by electrostatic interactions between the positively charged polybasic domain of K-Ras4B and the negatively charged motifs of LAF1. The interaction p…	liquid	The interaction partners B- and C-Raf of K-Ras4B can also be recruited to the liquid droplets.	PS-other	RBD domain	K-Ras4B,B-Raf,LAF1	P01116,P15056,D0PV95	ATTO 550-labeled GDP-K-Ras4B proteins were then injected into the solution containing LAF1 droplets. GDP-K-Ras4B protein readily colocalizes in the liquid droplets. both B-Raf-RBD and C-Raf-RBD are not only able to bind to the membrane-associated signaling protein K-Ras4B, they are also able to localize in liquid condensates through interaction with K-Ras4B.	_	_	_	_	_	_	_	_	Ras binding domain (RBD)	both B-Raf-RBD and C-Raf-RBD are not only able to bind to the membrane-associated signaling protein K-Ras4B, they are also able to localize in liquid condensates through interaction with K-Ras4B.	_	_	_	RAF1_HUMAN	reviewed	RAF proto-oncogene serine/threonine-protein kinase (EC 2.7.11.1) (Proto-oncogene c-RAF) (cRaf) (Raf-1)	RAF1 RAF	C-Raf RAF1 RAF RAF1	protein	_
psself433	Xinxin Wang	34605568	Homo sapiens	C2C12 cells	Q92793	Crebbp	_	_	_	_	in vitro droplet formation	IDRs in proteins drive phase separation. We chose eight IDRs(including ARID1A, Brd4, Crebbp, FUS, MED13, SCAF4, Sp1, Supt6) encoded by S3-LCEs in transcription factors and purified the recombinant IDRs fused with mCherry. Confocal imaging revealed that all these fusion proteins, but not mCherry alone, formed spherical droplets under crowding conditions.	liquid	The droplets underwent fusion and exhibited rapid fluorescence recovery following photobleaching. These results are consistent with liquid–liquid phase-separated condensates.	PS-self	exon14-coding IDR	_	_	_	_	_	_	_	_	_	_	_	intrinsically disordered region(IDR)	We chose eight IDRs encoded by S3-LCEs in transcription factors and purified the recombinant IDRs fused with mCherry. Confocal imaging revealed that all these fusion proteins, but not mCherry alone, formed spherical droplets under crowding conditions.	_	_	_	CBP_HUMAN	reviewed	CREB-binding protein (Histone lysine acetyltransferase CREBBP) (EC 2.3.1.48) (Protein-lysine acetyltransferase CREBBP) (EC 2.3.1.-)	CREBBP CBP	Crebbp CREBBP CBP CBP	_	_
psself478	Xinxin Wang	35037420	Homo sapiens	HEK293T cells	Q53ET0	CRTC2	Nucleus	_	_	_	in vitro droplet formation,in vitro FRAP,in vivo droplet formation,in vivo FRAP	Here, the authors report that CREB‐regulated transcription coactivator 2 (CRTC2) translocates to the nucleus and forms phase‐separated condensates upon activation of cAMP signaling. They show that intranuclear CRTC2 interacts with positive transcription elongation factor b (P‐TEFb) and activates P‐TEFb by disrupting the inhibitory 7SK snRNP complex. Fluorescence microscopy analysis revealed that …	liquid	Fluorescence recovery after photobleaching (FRAP) analysis showed that CRTC2‐IDR‐eGFP droplets exhibited fast recovery after photobleaching, indicating that CRTC2‐IDR molecules are highly mobile inside the droplets.	PS-self	IDR region	P‐TEFb	Q15370	We observed that endogenous P‐TEFb was incorporated into CRTC2 condensates in the nucleus.	_	_	_	_	_	_	allRtoA(in IDR region)	We found that R>A mutation dramatically abolished the droplet formation of CRTC2‐IDR under conditions in which the wild‐type IDR readily formed droplets.	intrinsically disordered region (IDR)	Fluorescence microscopy analysis revealed that purified CRTC2‐IDR‐eGFP protein could readily form droplets in the presence of 10% PEG 8000, and an increase of protein or crowding agent concentration resulted in an increase in the number and size of the droplets.	_	_	_	CRTC2_HUMAN	reviewed	CREB-regulated transcription coactivator 2 (Transducer of regulated cAMP response element-binding protein 2) (TORC-2) (Transducer of CREB protein 2)	CRTC2 TORC2	CRTC2 CRTC2 TORC2 CRTC2	protein	mutation
psself103	Xinxin Wang	29961577	Homo sapiens	_	P33240	CSTF2	Nucleus	_	_	_	in vitro droplet formation	We successfully cloned and expressed 22 members of the FUS family and performed phase separation assays at physiological salt conditions at a protein concentration of 5 μM. In most cases, this concentration lies above the physiological concentration in HeLa cells of these proteins. We were able to drive phase separation of most FUS family proteins either by increasing protein concentration or by …	_	_	PS-self	1-577	_	_	_	_	_	_	_	_	_	_	_	_	_	_	_	_	CSTF2_HUMAN	reviewed	Cleavage stimulation factor subunit 2 (CF-1 64 kDa subunit) (Cleavage stimulation factor 64 kDa subunit) (CSTF 64 kDa subunit) (CstF-64)	CSTF2	CSTF2 CSTF2 CSTF2	_	_
psself116	Haotai Xie	29961577	Homo sapiens	_	Q9H0L4	CSTF2T	Nucleus	_	_	_	in vitro droplet formation	We were able to drive phase separation of most FUS family proteins either by increasing protein concentration or by adding dextran, which is a molecular crowding agent. Phase separation is primarily governed by multivalent interactions among tyrosine residues from prion-like domains and arginine residues from RNA-binding domains, which are modulated by negatively charged residues. Glycine residue…	_	_	PS-self	1-616	_	_	_	_	_	_	_	_	_	_	_	_	_	_	_	_	CSTFT_HUMAN	reviewed	Cleavage stimulation factor subunit 2 tau variant (CF-1 64 kDa subunit tau variant) (Cleavage stimulation factor 64 kDa subunit tau variant) (CSTF 64 kDa subunit tau variant) (TauCstF-64)	CSTF2T KIAA0689	CSTF2T CSTF2T KIAA0689 CSTFT	_	_
psother101	Xinxin Wang	29849146	Homo sapiens	_	P24928	CTD	Nucleus	Transcriptional condensate	_	_	in vitro droplet formation	although the CTD itself is a low-complexity sequence, recombinant mCherry–CTD alone did not phase separate, but it was readily incorporated into droplets when incubated together with GFP–T1-IDR.During transcription, the CTD is phosphorylated first by CAK in TFIIH and then by P-TEF. Pre-phosphorylation by CAK not only enhanced the incorporation of mCherry–CTD into the GFP–T1-IDR droplets, but also…	liquid	In addition to cyclin T1, at least one other kinase—DYRK1A6—also uses a histidine-rich domain to target and hyperphosphorylate the CTD. As a low-complexity domain, the histidine-rich domain also promotes the formation of phase-separated liquid droplets in vitro	PS-other	C-terminal domain	CYCT1	O60563	although the CTD itself is a low-complexity sequence, recombinant mCherry–CTD23 alone did not phase separate, but it was readily incorporated into droplets when incubated together with GFP–T1-IDR	_	_	_	_	phosphorylation	Pre-phosphorylation by CAK not only enhanced the incorporation of mCherry–CTD into the GFP–T1-IDR droplets, but also promoted phase separation overall by producing bigger and brighter droplets	_	_	_	_	_	_	_	RPB1_HUMAN	reviewed	DNA-directed RNA polymerase II subunit RPB1 (RNA polymerase II subunit B1) (EC 2.7.7.6) (DNA-directed RNA polymerase II subunit A) (DNA-directed RNA polymerase III largest subunit) (RNA-directed RNA polymerase II subunit RPB1) (EC 2.7.7.48)	POLR2A POLR2	CTD POLR2A POLR2 RPB1	protein	PTM
psother17	Xinxin Wang	24267890,29424691	Homo sapiens	_	P24928	CTD	Nucleus	_	_	_	in vitro droplet formation,in vitro FRAP	The low complexity (LC) domains of the products of the fused in sarcoma (FUS), Ewings sarcoma (EWS) and TAF15 genes are translocated onto a variety of different DNA-binding domains and thereby assist in driving the formation of cancerous cells. In the context of the translocated fusion proteins, these LC sequences function as transcriptional activation domains. Here we show that polymeric fibers …	_	_	PS-other	1-20,27-52,33-52,38-52,43-52,48-52	FUS,EWS,TAF15	P35637,Q01844,Q92804	the GFP:CTD fusion protein was avidly trapped by hydrogel droplets composed of the LC domain of TAF15. No trapping whatsoever was observed when the GFP:CTD test protein was exposed to either hnRNPA2 or CIRBP hydrogel droplets, and weak trapping was observed for FUS and EWS hydrogels.	_	_	_	_	S2/5/7;phosphorylation	not only does phosphorylation of the CTD prevent binding to mCherry:TAF15 hydrogels, but pre-bound material is accessible to kinase-mediated phosphorylation and subsequent release from the gels.	_	_	_	_	_	No trapping by mCherry:TAF15 hydrogel droplets was observed for the fusion protein containing only 5 heptad repeats, intermediate trapping was observed for the fusion containing 10 heptad repeats, and equivalent trapping was observed for fusions containing 15, 20 or 26 repeats.	_	RPB1_HUMAN	reviewed	DNA-directed RNA polymerase II subunit RPB1 (RNA polymerase II subunit B1) (EC 2.7.7.6) (DNA-directed RNA polymerase II subunit A) (DNA-directed RNA polymerase III largest subunit) (RNA-directed RNA polymerase II subunit RPB1) (EC 2.7.7.48)	POLR2A POLR2	CTD POLR2A POLR2 RPB1	protein	PTM,repeat
psother515	Xinxin Wang	33548202	Homo sapiens	HeLa cells	P24928	CTD	Nucleus	Nuclear stress body	_	_	in vitro droplet formation,in vivo droplet formation	The disordered carboxy-terminal heptad-repeat domain (CTD) of Pol II can form homotypic and heterotypic interactions with IDRs of several transcription factors depending on its phosphorylation state Enrichment of human CTD (hCTD) within NELF droplets suggests that NELF condensates can indeed form heterotypic interactions with CTD.	_	_	PS-other	1593-1970	NELFA,NELFC/D,NELFE	Q9H3P2,Q8IXH7,P18615	Enrichment of human CTD (hCTD) within NELF droplets suggests that NELF condensates can indeed form heterotypic interactions with CTD.	_	_	_	_	S5;phosphorylation	S5-phosphorylated peptide was enriched within NELF droplets more than other tested CTD peptides	_	_	distal non-consensus repeats	the distal hCTD half showed enrichment within NELF droplets, but yCTD was excluded from NELF droplets. These observations suggest an importance of the distal non-consensus repeats in the hCTD-NELF condensate interaction.	_	_	_	RPB1_HUMAN	reviewed	DNA-directed RNA polymerase II subunit RPB1 (RNA polymerase II subunit B1) (EC 2.7.7.6) (DNA-directed RNA polymerase II subunit A) (DNA-directed RNA polymerase III largest subunit) (RNA-directed RNA polymerase II subunit RPB1) (EC 2.7.7.48)	POLR2A POLR2	CTD POLR2A POLR2 RPB1	protein	PTM
psother586	Xinxin Wang	33771451,32929202	Homo sapiens	NIH 3T3 cells, 293T cells	P24928	CTD	Cytoplasm,Nucleus	_	_	_	in vivo droplet formation	In the endogenous system, nucleation of nascent TAF15 condensates may be facilitated by interactions with DNA-bound factors such as TFIID, to which Pol II is also recruited through favourable interactions with its CTD, to further stabilize the condensate and drive transcription. The charge-based interactions of TAF15 with Pol II CTD are key to their regulation by phosphorylation, as CTD can be ph…	_	_	PS-other	_	TAF15,FUS,EWS	Q92804,P35637,Q01844	each member of the FET family is capable of recruiting Pol II CTD, with TAF15 IDR being the most potent recruiter of CTD, followed by FUS IDR and EWS IDR	_	_	_	_	S2/5;phosphorylation	the Pol II CTD colocalizes into optoTAF15 condensates, whereas CTD(pS5) and CTD(pS2) encircle optoTAF15 condensates but are not enriched within them	_	_	_	_	_	_	_	RPB1_HUMAN	reviewed	DNA-directed RNA polymerase II subunit RPB1 (RNA polymerase II subunit B1) (EC 2.7.7.6) (DNA-directed RNA polymerase II subunit A) (DNA-directed RNA polymerase III largest subunit) (RNA-directed RNA polymerase II subunit RPB1) (EC 2.7.7.48)	POLR2A POLR2	CTD POLR2A POLR2 RPB1	protein	PTM
psother131	Xinxin Wang	30244836	Homo sapiens	HeLa cells	Q13618	Cul3	Nucleus	Nuclear speckle	_	_	in vitro droplet formation,in vivo droplet formation	We first tested whether other subunits of the CRL3SPOP ubiquitin ligase are present in the SPOP/DAXX bodies. Transient expression of Myc-Cul3, the scaffold that bridges the substrate and the E2 ubiquitin-conjugating enzyme in Cullin/RING ubiquitin ligases, resulted in its diffuse localization in the cytoplasm in the absence of SPOP. In contrast, Myc-Cul3 localized in nuclear speckles in the prese…	_	_	PS-other	1-768	DAXX,SPOP,Rbx1	Q9UER7,O43791,P62877	the tendency of H-cDAXX to undergo phase separation is strongly enhanced in the presence of SPOP, and this was the case in the presence of both polymer and protein crowders. Myc-Cul3 localized in nuclear speckles in the presence of SPOP, and in SPOP/DAXX bodies in the presence of both SPOP and DAXX. HA-Rbx1, the RING protein associating with Cul3, also localizes to SPOP/DAXX bodies.	_	_	_	_	_	_	_	_	_	_	_	_	_	CUL3_HUMAN	reviewed	Cullin-3 (CUL-3)	CUL3 KIAA0617	Cul3 CUL3 KIAA0617 CUL3	protein	_
psself93	Xinxin Wang	29849146	Homo sapiens	HeLa cells	O60563	CYCT1	Nucleus	Nuclear speckle	_	_	in vitro droplet formation,in vitro FRAP,in vivo droplet formation,in vivo FRAP	we purified the GFP–T1-IDR and GFP–T1-IDRΔHRD fusions from Escherichia coli. At 150 mM NaCl, the protein solutions remained translucent. When lowered to 37.5 mM, a typical concentration used to induce phase separation in vitro, the wild-type GFP–T1-IDR solution immediately turned opaque, whereas GFP–T1-IDRΔHRD showed no change.Under a microscope, wild-type GFP–T1-IDR spontaneously formed micromet…	liquid	CYCT1 speckles displayed at least one fusion event within the period of a few minutes, demonstrating their dynamic and liquid-like properties	PS-self	401-630,462-654	RBP1	P09455	Pre-phosphorylation by CAK not only enhanced the incorporation of mCherry–CTD into the GFP–T1-IDR droplets, but also promoted phase separation overall by producing bigger and brighter droplets	_	_	_	_	_	_	p.H517A/H518A/H519A/H520A/H521A/H524A/H525A/H527A/H529A,ΔHRD	when nine histidines within the histidine cluster in CYCT1 HRD were changed to alanines, the resulting GFP–T1-IDR(9A) mutant(p.H517A/H518A/H519A/H520A/H521A/H524A/H525A/H527A/H529A) formed only tiny droplets. The wild-type GFP–T1-IDR solution immediately turned opaque, whereas GFP–T1-IDRΔHRD showed no change.	histidine-rich domain(HRD)	HRD, a low-complexity domain of previously unknown function, promotes the hyperphosphorylation of the CTD by targeting the CTD as well as inducing phase separation in vitro and in cells.	_	_	_	CCNT1_HUMAN	reviewed	Cyclin-T1 (CycT1) (Cyclin-T)	CCNT1	CYCT1 CCNT1 CCNT1	protein	mutation
psother573	Xinxin Wang	33723425	Homo sapiens	M1a cells,BM2 cells	Q9NYF0	DACT1	Cytoplasm	_	_	_	in vivo droplet formation,in vivo FRAP	Here, we discover that DACT1 is induced by TGFβ and forms protein condensates in the cytoplasm to repress Wnt signalling. These condensates do not localize to any known organelles but, rather, exist as phase-separated proteinaceous cytoplasmic bodies. The deletion of intrinsically disordered domains within the DACT1 protein eliminates its ability to both form protein condensates and suppress Wnt …	liquid	Live imaging studies of DACT1–tdTomato fusion proteins in cells showed both Brownian and directed movement of these bodies with fusion events occurring between them. Fluorescence recovery after photobleaching (FRAP) further supported that these were dynamic assemblies.	PS-other	_	CK2α	P68400	CK2α diffusely localized to both the nucleus and cytoplasm when expressed by itself, whereas coexpression with DACT1–tdTomato resulted in exclusive sequestration of the cytoplasmic pool to the condensates	_	_	_	_	_	_	ΔDR7,ΔDR8	DACT1ΔDR7 and DACT1ΔDR8 disrupted the formation of protein condensates	intrinsically disordered region 8(DR8)	DR8 was sufficient to form large punctate bodies in the nucleus of either cell line	_	_	_	DACT1_HUMAN	reviewed	Dapper homolog 1 (hDPR1) (Dapper antagonist of catenin 1) (Hepatocellular carcinoma novel gene 3 protein)	DACT1 DPR1 HNG3	DACT1 DACT1 DPR1 HNG3 DACT1	protein	mutation
psother685	Haotai Xie	34271007,31845799	Homo sapiens	_	Q9UER7	DAXX	_	_	31845799-Q9UER7-1	Circles, squares, and diamonds indicate vapor, gel, and liquid phases observed experimentally.	in vitro droplet formation	Here we use analytic theory to explain the phase behavior of the cancer-related protein SPOP and its substrate DAXX. Binary mixtures of these molecules have a phase diagram that contains dilute liquid, dense liquid, and gel states. We show that these discrete phases appear due to a competition between SPOP-DAXX and DAXX-DAXX interactions. The stronger SPOP-DAXX interactions dominate at sub-stoich…	liquid,hydrogel	Micrographs of 15 μM SPOP solutions with increasing concentrations of cDAXX showing the vapor, gel, and liquid phases in 4% ficoll.	PS-other	1-740	SPOP	O43791	The stronger SPOP-DAXX interactions dominate at sub-stoichiometric DAXX concentrations leading to the formation of cross-linked gels.	_	_	_	_	_	_	_	_	_	_	_	_	_	DAXX_HUMAN	reviewed	Death domain-associated protein 6 (Daxx) (hDaxx) (ETS1-associated protein 1) (EAP1) (Fas death domain-associated protein)	DAXX BING2 DAP6	DAXX DAXX BING2 DAP6 DAXX	protein	_
psother132	Haotai Xie	30244836	Homo sapiens	HEK293T cells,HeLa cells	Q9UER7	DAXX	Nucleus	Nuclear speckle	30244836-Q9UER7-1	_	in vitro droplet formation,in vitro FRAP,in vivo droplet formation,in vivo FRAP	DAXX and SPOP co-localize in liquid nuclear organelles. DAXX and SPOP undergo phase separation in vitro. This observation suggests that weak multivalent interactions between SPOP and DAXX result in a sol-gel transition coupled to phase separation. Multiple weak SPOP-binding motifs in DAXX mediate phase separation with SPOP.	liquid	DAXX forms the liquid-promoting contacts.	PS-other	495-740	SPOP	O43791	SPOP and DAXX undergo phase separation in vitro and in cells, which depends on SPOP oligomerization.	_	_	_	_	_	_	_	_	intrinsically disordered C-terminal region	At concentrations of above ~100 μM, H- intrinsically disordered C-terminal region of DAXX (cDaxx) forms condensed droplets.	_	_	_	DAXX_HUMAN	reviewed	Death domain-associated protein 6 (Daxx) (hDaxx) (ETS1-associated protein 1) (EAP1) (Fas death domain-associated protein)	DAXX BING2 DAP6	DAXX DAXX BING2 DAP6 DAXX	protein	_
psself114	Haotai Xie	29961577	Homo sapiens	_	Q96EP5	DAZAP1	Nucleus	_	_	_	in vitro droplet formation	We were able to drive phase separation of most FUS family proteins either by increasing protein concentration or by adding dextran, which is a molecular crowding agent. Phase separation is primarily governed by multivalent interactions among tyrosine residues from prion-like domains and arginine residues from RNA-binding domains, which are modulated by negatively charged residues. Glycine residue…	_	_	PS-self	1-407	_	_	_	_	_	_	_	_	_	_	_	_	_	_	_	_	DAZP1_HUMAN	reviewed	DAZ-associated protein 1 (Deleted in azoospermia-associated protein 1)	DAZAP1	DAZAP1 DAZAP1 DAZP1	_	_
psother413	Haotai Xie	32946761,32857953	Homo sapiens	U2OS cells	Q9NPI6	DCP1A	Nucleus	P-body	_	_	in vivo droplet formation	We observe that the trimeric processing body (PB) protein DCP1A rapidly (within ∼10 s) phase-separates in mammalian cells during hyperosmotic stress and dissolves upon isosmotic rescue (over ∼100 s) with minimal effect on cell viability even after multiple cycles of osmotic perturbation. Strikingly, this rapid intracellular hyperosmotic phase separation (HOPS) correlates with the degree of cell v…	liquid	DCP1A rapidly (within ∼10 s) phase-separates in mammalian cells during hyperosmotic stress and dissolves upon isosmotic rescue (over ∼100 s) with minimal effect on cell viability even after multiple cycles of osmotic perturbation.	PS-other	_	_	_	_	_	_	_	_	_	_	_	_	_	_	_	_	_	DCP1A_HUMAN	reviewed	mRNA-decapping enzyme 1A (EC 3.-.-.-) (Smad4-interacting transcriptional co-activator) (Transcription factor SMIF)	DCP1A SMIF	DCP1A DCP1A SMIF DCP1A	_	_
psother347	Haotai Xie	32302565,32302570	Homo sapiens	U2OS cells	Q9NPI6	DCP1A	Cytoplasm	P-body	_	_	in vivo droplet formation,in vivo FRAP	Note concentration dependence of condensation in untreated cells for DCP1A, UBAP2L, FMR1, and FXR1, which is affected by As-treatment. Importantly, Corelets are capable of plugging into non-SG interaction networks, as those of DCP1A—a PB protein with PPIs but no RBD—recruit PB but not SG markers.	liquid	Such condensates mimic the properties of endogenous SGs, including a dependence on RNA influx, recruitment of SG proteins and polyA+ mRNA with attachment of PBs, and liquid-like dynamics.	PS-other	_	G3BP1,G3BP2	Q13283,Q9UN86	Corelets are capable of plugging into non-SG interaction networks, as those of DCP1A.	_	_	_	_	_	_	_	_	_	_	_	_	_	DCP1A_HUMAN	reviewed	mRNA-decapping enzyme 1A (EC 3.-.-.-) (Smad4-interacting transcriptional co-activator) (Transcription factor SMIF)	DCP1A SMIF	DCP1A DCP1A SMIF DCP1A	protein	_
psother635	Haotai Xie	34018649	Homo sapiens	HEK293T cells	P35638	DDIT3	Nucleus	_	_	_	in vitro droplet formation,in vitro FRAP,in vivo droplet formation	FUS-DDIT3, a FET oncofusion protein, undergoes prion-like domain (PLD)-mediated phase separation into liquid-like condensates. Nuclear FUS-DDIT3 condensates can recruit essential components of the global transcriptional machinery such as the chromatin remodeler SWI/SNF. The recruitment of mammalian SWI/SNF (mSWI/SNF) is driven by heterotypic PLD-PLD interactions between FUS-DDIT3 and core subunit…	liquid	Fluorescence recovery after photobleaching (FRAP) experiments showed that FUS-DDIT3 molecules within these condensates are dynamic, implying a liquid-like behavior.	PS-other	1-169	FUS,BRG1	P35637,P51532	FUS-DDIT3, a FET oncofusion protein, undergoes prion-like domain (PLD)-mediated phase separation into liquid-like condensates. FUS-DDIT3 forms condensates on dsDNA and recruits chromatin remodeler BRG1.	RNA	FUS-DDIT3 forms stable condensates within the RNA-rich nuclear environment.	dsDNA	FUS-DDIT3 forms condensates on dsDNA and recruits chromatin remodeler BRG1.	_	_	_	_	prion-like domain	Intermolecular PLD-PLD interactions along with DDIT3-DDIT3 interactions synergistically facilitate the formation of FUS-DDIT3 condensates.	_	_	_	DDIT3_HUMAN	reviewed	DNA damage-inducible transcript 3 protein (DDIT-3) (C/EBP zeta) (C/EBP-homologous protein) (CHOP) (C/EBP-homologous protein 10) (CHOP-10) (CCAAT/enhancer-binding protein homologous protein) (Growth arrest and DNA damage-inducible protein GADD153)	DDIT3 CHOP CHOP10 GADD153	DDIT3 DDIT3 CHOP CHOP10 GADD153 DDIT3	protein,RNA,other	_
psself406	Haotai Xie	34326237	Homo sapiens	PA1 cells	Q9NR30	DDX21	Nucleus	Nucleolus	_	_	in vitro droplet formation,in vitro FRAP,in vivo droplet formation,in vivo FRAP	Individual spherical FC/DFC units are coated by the DEAD-box RNA helicase DDX21 in human cells. The long noncoding RNA (lncRNA) SLERT binds to DDX21 RecA domains to promote DDX21 to adopt a closed conformation at a substoichiometric ratio through a molecular chaperone-like mechanism resulting in the formation of hypomultimerized and loose DDX21 clusters that coat DFCs, which is required for prope…	liquid,hydrogel	FRAP shows mobility of FBL and DDX21 in vitro. Consistent with the direct interaction of DDX21 with FBL, mixing EGFP-FBL and mRuby3-DDX21 at the same concentration (32 μM) led to completely colocalized gel-like fibers.	PS-self	1-783	FBL	P22087	Consistent with the direct interaction of DDX21 with FBL, mixing EGFP-FBL and mRuby3-DDX21 at the same concentration (32 μM) led to completely colocalized gel-like fibers.	SLERT	The addition of SLERT, but not of other control RNAs, enlarged DDX21-coated FBL droplets. Addition of SLERT also augmented the mobility of both DDX21 and FBL within DDX21-coated droplets.	_	_	_	_	G/K/TtoD/A/T,D/E/VtoH/G/V	We mutated the conserved adenosine triphosphate (ATP)–binding amino acids GKT (Gly-Lys-Thr) to DAT (Asp-Ala-Thr) and the conserved ATP hydrolysis amino acids DEV (Asp-Glu-Val) to HGV (His-Gly-Val). The open conformation of DDX21 DAT results in augmented intermolecular interactions that cause the formation of dense DDX21 DAT clusters, whereas DDX21 WT and DDX21 HGV proteins present a closed state,…	_	_	_	_	_	DDX21_HUMAN	reviewed	Nucleolar RNA helicase 2 (EC 3.6.4.13) (DEAD box protein 21) (Gu-alpha) (Nucleolar RNA helicase Gu) (Nucleolar RNA helicase II) (RH II/Gu)	DDX21	DDX21 DDX21 DDX21	protein,RNA	mutation
psother228	Xinxin Wang	31435012	Homo sapiens	A549 cells	O00571	DDX3X	Cytoplasm	Stress granule	_	_	in vitro droplet formation,in vivo droplet formation	Here we show that members of the large and highly abundant family of RNA-dependent DEAD-box ATPases (DDXs)3 are regulators of RNA-containing phase-separated organelles in prokaryotes and eukaryotes. Using in vitro reconstitution and in vivo experiments, we demonstrate that DDXs promote phase separation in their ATP-bound form, whereas ATP hydrolysis induces compartment turnover and release of RNA…	_	_	PS-other	1-662	_	_	_	polyU RNA	Both recombinant DDX6 and DDX3X still form phase-separated droplets in vitro in the presence of ATP and RNA.	_	_	_	_	_	_	_	_	_	_	_	DDX3X_HUMAN	reviewed	ATP-dependent RNA helicase DDX3X (EC 3.6.4.13) (CAP-Rf) (DEAD box protein 3, X-chromosomal) (DEAD box, X isoform) (DBX) (Helicase-like protein 2) (HLP2)	DDX3X DBX DDX3	DDX3X DDX3X DBX DDX3 DDX3X	RNA	_
psself462	Haotai Xie	34816836,30531905	Homo sapiens	_	O00571	DDX3X	Cytoplasm	Stress granule	_	_	in vitro droplet formation,in vivo droplet formation,in vivo FRAP	The N-terminal IDR of DDX3X (IDR1) can undergo LLPS in vitro, and its acetylation at multiple lysine residues impairs the formation of liquid droplets. Enhanced LLPS propensity through deacetylation of DDX3X-IDR1 by HDAC6 is necessary for SG maturation, but not initiation.	liquid	We next investigated the role of DDX3X-IDR1 acetylation in LLPS; for this, we expressed and purified the IDR1. Droplets of IDR1 fused to each other and were also sensitive to salt concentration.	PS-self	1-168	_	_	_	_	_	_	_	K35;acetylation,K50;acetylation,K55;acetylation,K64;acetylation,K66;acetylation,K81;acetylation,K118;acetylation	Acetylation of DDX3X-IDR1 impairs its droplet formation by LLPS in vitro. Seven mutants (K35, 50, 55, 64, 66, 81 and 118) showed significantly lower turbidity compared to WT, but none of them showed the severe impairment as the allQ mutant did.	p.K118Q,p.K118R	The K118Q mutant also showed lower turbidity compared to WT; in contrast, this effect was not observed with the K118R mutant, which maintains the positive charge.	N-terminal IDR	The N-terminal IDR of DDX3X (IDR1) can undergo LLPS in vitro, and its acetylation at multiple lysine residues impairs the formation of liquid droplets.	_	_	_	DDX3X_HUMAN	reviewed	ATP-dependent RNA helicase DDX3X (EC 3.6.4.13) (CAP-Rf) (DEAD box protein 3, X-chromosomal) (DEAD box, X isoform) (DBX) (Helicase-like protein 2) (HLP2)	DDX3X DBX DDX3	DDX3X DDX3X DBX DDX3 DDX3X	_	PTM,mutation
psother649	Haotai Xie	34083132	Homo sapiens	HEK293T cells	O00571	DDX3X	Nucleus	DNA damage foci	_	_	in vivo droplet formation	We found that DDX3X accumulates at sites of microirradiation shortly after DNA damage induction. We further found DDX3X recruitment to be mediated by its intrinsically disordered domains, similar to other RNA binding proteins that are recruited to sites of DNA damage. Inhibition of liquid-liquid phase separation also reduced DDX3X recruitment.	_	_	PS-other	_	_	_	_	_	_	_	_	_	_	_	_	prion-like domain	The DDX3X prion-like domain likely precipitates DDX3X recruitment via liquid-liquid phase separation.	_	_	_	DDX3X_HUMAN	reviewed	ATP-dependent RNA helicase DDX3X (EC 3.6.4.13) (CAP-Rf) (DEAD box protein 3, X-chromosomal) (DEAD box, X isoform) (DBX) (Helicase-like protein 2) (HLP2)	DDX3X DBX DDX3	DDX3X DDX3X DBX DDX3 DDX3X	_	_
psself66	Haotai Xie	28894006	Homo sapiens	_	Q9NQI0	Ddx4	Nucleus	Nuage	_	_	in vitro droplet formation,in vitro FRAP	We show that the protein within the concentrated phase of phase-separated Ddx4, diffuses as a particle of 600-nm hydrodynamic radius dissolved in water. Ddx4 contains an intrinsically disordered N terminus of ∼ 250 residues, a DEAD-box RNA helicase, and a disordered C terminus of ∼ 50 residues. A construct of Ddx4 retaining the disordered regions but substituting the DEAD-box helicase domain for …	liquid	A construct of Ddx4 retaining the disordered regions but substituting the DEAD-box helicase domain for YFP forms liquid membraneless organelles in nuclei when expressed in HeLa cells.	PS-self	1-236	_	_	_	_	_	_	_	_	_	9FtoA	A mutant in which nine highly conserved Phe residues were mutated to Ala, Ddx4 9FtoA, does not phase separate in HeLa cells on overexpression.	intrinsically disordered N-terminal region,RG motifs,FG motifs	The dense micrometer-sized spherical bodies in the nucleus are morphologically similar to liquid droplets formed in vitro from the N-terminal disordered region of the protein, Ddx4(1–236). Conserved RG and FG motifs as well as charge patterning are important for phase separation of Ddx4	_	_	_	DDX4_HUMAN	reviewed	Probable ATP-dependent RNA helicase DDX4 (EC 3.6.4.13) (DEAD box protein 4) (Vasa homolog)	DDX4 VASA	Ddx4 DDX4 VASA DDX4	_	mutation
psself34	Haotai Xie	25747659	Homo sapiens	HeLa cells	Q9NQI0	Ddx4	Nucleus	Nuage	_	_	in vitro droplet formation,in vitro FRAP,in vivo droplet formation,in vivo FRAP	Here, we demonstrate that the disordered tails of Ddx4, a primary constituent of nuage or germ granules, form phase-separated organelles both in live cells and in vitro. These bodies are stabilized by patterned electrostatic interactions that are highly sensitive to temperature, ionic strength, arginine methylation, and splicing. Sequence determinants are used to identify proteins found in both m…	liquid	Ddx4YFP organelles have a dynamic liquid-like structure and respond rapidly to changing solution conditions.	PS-self	1-236	_	_	_	_	_	ssDNA	While the double-stranded DNA was largely excluded from the droplets, the single-stranded DNA was concentrated significantly in the interior of the droplets	R;methylation	Post-translational modification by arginine methylation alters the phase transition of Ddx4 N1.	_	_	intrinsically disordered N-terminal region	The N Terminus of Ddx4 reversibly forms organelles in vitro.	Under identical conditions, the splicing variant Ddx4 N2 (residues 132–166 exchanged for a single aspartate) remained soluble, revealing that alternative splicing can regulate the formation of organelles.	_	_	DDX4_HUMAN	reviewed	Probable ATP-dependent RNA helicase DDX4 (EC 3.6.4.13) (DEAD box protein 4) (Vasa homolog)	DDX4 VASA	Ddx4 DDX4 VASA DDX4	other	PTM,splicing
psself184	Haotai Xie	31974256	Homo sapiens	HeLa cells	Q9NQI0	DDX4	Cytoplasm	_	31974256-Q9NQI0-1	_	in vitro droplet formation,in vivo droplet formation	In this study, we used a physical model that links noise in protein concentration to theory of phase separation to show that liquid droplets can effectively reduce noise. To test the concept of noise reduction inside cells, we used a recombinant 2NT-DDX4YFP protein that phase-separates in vitro. The condensates formed by 2NT-DDX4 YFP dissolve during mitosis. Noise reduction predicted by our simpl…	liquid	The 2NT-DDX4YFP droplets fused with each other, coarsened over time, and showed high internal recovery after photobleaching, which together confirmed their liquid-like behavior.	PS-self	1-724	_	_	_	_	_	_	_	_	_	_	_	_	_	_	_	_	DDX4_HUMAN	reviewed	Probable ATP-dependent RNA helicase DDX4 (EC 3.6.4.13) (DEAD box protein 4) (Vasa homolog)	DDX4 VASA	DDX4 DDX4 VASA DDX4	_	_
psother473	Haotai Xie	33248138,30500534	Homo sapiens	HEK293 cells	Q9NQI0	DDX4	Cytoplasm	_	_	_	in vivo droplet formation,in vivo FRAP	Liquid Corelet condensates can form not only in the nucleus, but also in the cytoplasm, by excluding the NLS from Core constructs. Full length FUS can also be utilized as the self-interacting domain fused to SspB. Moreover, similar phase separated liquid condensates can also be formed from Corelets comprising a number of different self-interacting IDR-containing constructs. These include IDRs fro…	liquid	Corelets enable light-activated liquid droplet condensation.	PS-other	1-236	_	_	_	_	_	_	_	_	_	_	_	intrinsically disordered region (IDR)	Activating local regions of the cell gives rise to diffusive IDR capture and amplification of valence/concentration, causing local supersaturation sufficient for droplet condensation, even under globally dilute IDR concentrations.	_	_	_	DDX4_HUMAN	reviewed	Probable ATP-dependent RNA helicase DDX4 (EC 3.6.4.13) (DEAD box protein 4) (Vasa homolog)	DDX4 VASA	DDX4 DDX4 VASA DDX4	_	_
psother508	Xinxin Wang	33522570	Homo sapiens	_	P17844	DDX5	_	_	_	_	in vitro droplet formation	Having observed that the phase transition of the LC domain is required for nucleolar distribution of fibrillarin, we next tested whether the phase transition is also critical for fibrillarin to interact with other proteins. To test this, trapping of the GFP-linked LC domains from different kinds of RNA regulatory proteins was first analyzed using mCherry hydrogel droplets composed of the fibrilla…	hydrogel	The LC domains of DDX5 or hnRNPA2 were only weakly bound to the hydrogel droplets.	PS-other	2-167	FBL	P22087	The LC domains of DDX5 or hnRNPA2 were only weakly bound to the hydrogel droplets.	_	_	_	_	_	_	_	_	low-complexity domain(LCD)	To test this, trapping of the GFP-linked LC domains from different kinds of RNA regulatory proteins was first analyzed using mCherry hydrogel droplets composed of the fibrillarin LC domain. Strong binding of the N-terminal LC domain of FUS was observed and the LC domains of TAF15, DHX9 or nucleolin were trapped at a moderate intensity by the hydrogel droplets.	_	_	_	DDX5_HUMAN	reviewed	Probable ATP-dependent RNA helicase DDX5 (EC 3.6.4.13) (DEAD box protein 5) (RNA helicase p68)	DDX5 G17P1 HELR HLR1	DDX5 DDX5 G17P1 HELR HLR1 DDX5	protein	_
psother235	Xinxin Wang	31435012	Homo sapiens	A549 cells	P26196	DDX6	Cytoplasm	P-body	_	_	in vitro droplet formation,in vivo droplet formation	Here we show that members of the large and highly abundant family of RNA-dependent DEAD-box ATPases (DDXs)3 are regulators of RNA-containing phase-separated organelles in prokaryotes and eukaryotes. Using in vitro reconstitution and in vivo experiments, we demonstrate that DDXs promote phase separation in their ATP-bound form, whereas ATP hydrolysis induces compartment turnover and release of RNA…	_	_	PS-other	1-483	_	_	_	polyU RNA	Both recombinant DDX6 and DDX3X still form phase-separated droplets in vitro in the presence of ATP and RNA.	_	_	_	_	_	_	_	_	_	_	_	DDX6_HUMAN	reviewed	Probable ATP-dependent RNA helicase DDX6 (EC 3.6.4.13) (ATP-dependent RNA helicase p54) (DEAD box protein 6) (Oncogene RCK)	DDX6 HLR2 RCK	DDX6 DDX6 HLR2 RCK DDX6	RNA	_
psother339	Haotai Xie	32302565,32302570	Homo sapiens	U2OS cells	P26196	DDX6	Cytoplasm	P-body,Stress granule	_	_	in vivo droplet formation,in vivo FRAP	The collapse of many SG and PB components into a single miscible phase may result from UBAP2L’s high-affinity interaction with the essential PB node, DDX6, which forms complexes with many PB proteins. Intriguingly, DDX6 is weakly recruited to SGs in WT cells, whereas other PBs (EDC3 and DCP1A) are repelled.	liquid	Such condensates mimic the properties of endogenous SGs, including a dependence on RNA influx, recruitment of SG proteins and polyA+ mRNA with attachment of PBs, and liquid-like dynamics.	PS-other	_	UBAP2L	Q14157	The collapse of many SG and PB components into a single miscible phase may result from UBAP2L’s high-affinity interaction with the essential PB node, DDX6, which forms complexes with many PB proteins.	_	_	_	_	_	_	_	_	_	_	_	_	_	DDX6_HUMAN	reviewed	Probable ATP-dependent RNA helicase DDX6 (EC 3.6.4.13) (ATP-dependent RNA helicase p54) (DEAD box protein 6) (Oncogene RCK)	DDX6 HLR2 RCK	DDX6 DDX6 HLR2 RCK DDX6	protein	_
psother564	Xinxin Wang	33658185	Homo sapiens	HeLa cells	Q05D60	Deup1	Cytoplasm	_	_	_	in vivo droplet formation	We found that Deup1 has the ability to self-assemble into macromolecular condensates both in vitro and in cells. The Deup1-containing structures formed in multiciliogenesis and the Deup1 condensates self-assembled in vitro showed low turnover of Deup1, suggesting that Deup1 forms highly stable structures. Our biochemical analyses revealed that an increase of the concentration of Deup1 and a crowd…	_	_	PS-other	469-604	Cep152,Plk4	O94986,O00444	the CRY2clust fused-Deup1 C-terminus rapidly accumulated GFP-Cep152 at the condensates after photo-activation of CRY2clust; this effect was not observed with CRY2clust alone. Importantly, assemblies of the CRY2clust-Deup1 C-terminus accumulated GFP-Plk4, a master kinase for centriole biogenesis.	_	_	_	_	_	_	_	_	_	_	_	_	_	DEUP1_HUMAN	reviewed	Deuterosome assembly protein 1 (Coiled-coil domain-containing protein 67)	DEUP1 CCDC67	Deup1 DEUP1 CCDC67 DEUP1	protein	_
psother511	Xinxin Wang	33522570	Homo sapiens	_	Q08211	DHX9	_	_	_	_	in vitro droplet formation	Having observed that the phase transition of the LC domain is required for nucleolar distribution of fibrillarin, we next tested whether the phase transition is also critical for fibrillarin to interact with other proteins. To test this, trapping of the GFP-linked LC domains from different kinds of RNA regulatory proteins was first analyzed using mCherry hydrogel droplets composed of the fibrilla…	hydrogel	strong binding of the N-terminal LC domain of FUS was observed and the LC domains of TAF15, DHX9 or nucleolin were trapped at a moderate intensity by the hydrogel droplets.	PS-other	1151-1270	FBL	P22087	strong binding of the N-terminal LC domain of FUS was observed and the LC domains of TAF15, DHX9 or nucleolin were trapped at a moderate intensity by the hydrogel droplets.	_	_	_	_	_	_	_	_	low-complexity domain(LCD)	To test this, trapping of the GFP-linked LC domains from different kinds of RNA regulatory proteins was first analyzed using mCherry hydrogel droplets composed of the fibrillarin LC domain. Strong binding of the N-terminal LC domain of FUS was observed and the LC domains of TAF15, DHX9 or nucleolin were trapped at a moderate intensity by the hydrogel droplets.	_	_	_	DHX9_HUMAN	reviewed	ATP-dependent RNA helicase A (EC 3.6.4.13) (DEAH box protein 9) (DExH-box helicase 9) (Leukophysin) (LKP) (Nuclear DNA helicase II) (NDH II) (RNA helicase A)	DHX9 DDX9 LKP NDH2	DHX9 DHX9 DDX9 LKP NDH2 DHX9	protein	_
psother2	Xinxin Wang	16263761	Homo sapiens	HEK293T cells	O14641	Dvl-2	Cytoplasm	_	_	_	in vivo droplet formation	When the distribution of ectopically expressed HA-Dvl-2-EGFP was analysed in this manner, although a small proportion of HA-Dvl-2-GFP was found in the membrane-associated fractions, the majority of the protein partitioned in the bottom fraction supporting the notion that ectopically expressed HA-Dvl-2-GFP formed membrane-free protein aggregates.	_	_	PS-other	1-736	_	_	_	_	_	_	_	_	_	p.A61_N156.del,p.G324_P404.del,p.K446M,p.K68A/E69A,p.K58A	the ΔDIX mutant(p.A61_N156.del) protein did not form punctate structures following estradiol treatment, whereas the ΔPDZ(p.G324_P404.del) and K446M-DEP domain mutant formed punctate structures similar to the wild-type protein. With both HA-Dvl-2-EGFP K58A and HA-Dvl-2-EGFP K68A E69A puncta were still observed, despite the mutations, although overall HA-Dvl-2-EGFP K68A E69A had a stronger, more di…	DIX domain	the formation of the puncta was dependent upon the DIX domain, but independent of the PDZ and K446M-DEP domains.	_	_	_	DVL2_HUMAN	reviewed	Segment polarity protein dishevelled homolog DVL-2 (Dishevelled-2) (DSH homolog 2)	DVL2	Dvl-2 DVL2 DVL2	_	mutation
psother499	Xinxin Wang	33461073,32632103	Homo sapiens	HeLa cells	O14641	Dvl-2	Cytoplasm	_	_	_	in vivo droplet formation	Here we investigated the effect of acetylation on DVL2-puncta formation. Exogenous DVL2-formed puncta that can aggregate into larger molecular signalosomes under treatment with Wnt3a or nicotinamide (NAM, SIRT deacetylases inhibitor) in Hela cells, suggesting the involvement of acetylation in DVL2 polymerization. Indeed, endogenous DVL2 was acetylated upon overexpression of Wnt3a in HeLa cells. W…	_	_	PS-other	_	CBP	Q92793	CBP colocalized with DVL2 and significantly promoted formation of DVL2 super-molecular puncta in cells.	_	_	_	_	K68;acetylation	Thus, aK68 in DIX domain may promote DVL2-puncta formation through directly strengthening DVL2 homomeric interactions conferred by DIX.	p.K68R	Expression of DVL2-K68R mutant resulted in fewer puncta-containing cells that showed puncta with reduced size and number compared to cells expressing wild-type DVL2	_	_	_	_	_	DVL2_HUMAN	reviewed	Segment polarity protein dishevelled homolog DVL-2 (Dishevelled-2) (DSH homolog 2)	DVL2	Dvl-2 DVL2 DVL2	protein	PTM,mutation
psother3	Xinxin Wang	16263762	Homo sapiens	COS-7 cells,293T cells	O14641	Dvl-2	Cytoplasm	_	_	_	in vivo droplet formation,in vivo FRAP	our analysis of the behaviour of GFP-Dvl2 puncta in living cells by total internal reflection fluorescence (TIRF) microscopy and of their morphology at high magnification by confocal microscopy suggest that, these puncta represent dynamic protein assemblies, which can grow by collision and fusion.	liquid	photobleaching experiments demonstrate that the steady-state distribution of GFP-Dvl2 in protein assemblies or puncta results from a constant dynamic exchange between punctate and cytosolic pools	PS-other	_	_	_	_	_	_	_	_	_	_	p.M68/M69,p.M1_R240.del	We confirmed that this mutant (called M68/69) cannot form puncta, but instead produces a diffuse cytoplasmic staining. Diffuse cytoplasmic staining is also seen with a Dvl2 construct that lacks its DIX domain (p.M1_R240.del).	DIX domain	the DIX domain is necessary and sufficient for puncta formation.	_	_	_	DVL2_HUMAN	reviewed	Segment polarity protein dishevelled homolog DVL-2 (Dishevelled-2) (DSH homolog 2)	DVL2	Dvl-2 DVL2 DVL2	_	mutation
psother15	Xinxin Wang	23415227	Homo sapiens	HeLa cells	O43781	DYRK3	Cytoplasm	Stress granule	_	_	in vivo droplet formation,in vivo FRAP	Here, we identify the dual specificity tyrosine-phosphorylation-regulated kinase 3 (DYRK3) as a protein with the ability to condense P-granule-like speckles in the cytosol and to prevent SG dissolution via its N-terminal domain when it is in a kinase-inactive form. DYRK3 couples this to the control of mTORC1 signaling by keeping mTORC1 sequestered in SGs when inactive and by phosphorylating PRAS4…	liquid	DYRK3 dynamically regulates its own partitioning between SGs and the cytosol through its kinase activity, suggesting a cyclic partitioning mechanism that couples compartmentalization through liquid phase transition with cellular signaling.	PS-other	1-188,1-568	_	_	_	_	_	_	_	_	_	p.K218M,ΔNT	DYRK3-K218M is sufficient to cause the appearance of large cytoplasmic structures positive for mRNA granule markers, on which GFP-DYRK3-K218M accumulated, even in the absence of stress. Overexpression of DYRK3 without the N-terminal domain (DYRK3-ΔNT) did not induce cytoplasmic granules and did not partition in SGs induced by oxidative stress	N-terminal domain (NTD)	Expression of DYRK3-NT, which consists of the N-terminal residues 1–188 and contains a predicted low-complexity sequence but which excludes the kinase domain and C-terminal end, induced the appearance of large granules at high expression levels.	_	_	_	DYRK3_HUMAN	reviewed	Dual specificity tyrosine-phosphorylation-regulated kinase 3 (EC 2.7.12.1) (Regulatory erythroid kinase) (REDK)	DYRK3	DYRK3 DYRK3 DYRK3	_	mutation
psother109	Xinxin Wang	29973724	Homo sapiens	HeLa cells,HEK293T cells	O43781	DYRK3	Cytoplasm	Spindle apparatus,Stress granule,Centrosome	_	_	in vivo droplet formation,in vivo FRAP	Overexpression of DYRK3 leads to its spontaneous phase separation at a specific concentration threshold. To investigate its subcellular localization at near-endogenous levels, we created an inducible cell line. At very low induction levels (approximately 30% of endogenous levels), EGFP–DYRK3 shows a diffuse distribution within the nucleus and the cytoplasm, but also an enrichment in centrosomes (…	liquid	DYRK3 releases mitotic regulators from liquid-unmixed compartments at the onset of mitosis and keeps them dissolved during mitosis.	PS-other	_	pericentrin,PCM1,SC35,PABP,ZNF207	O95613,Q15154,Q01130,P11940,O43670	EGFP–DYRK3 shows a diffuse distribution within the nucleus and the cytoplasm, but also an enrichment in centrosomes (pericentrin) and the pericentriolar matrix (PCM1), and in splicing speckles (SC35); ZNF207 also becomes sequestered in mitotic granules in which it colocalizes with inhibited DYRK3 and PABP.	_	_	_	_	_	_	_	_	_	_	_	_	_	DYRK3_HUMAN	reviewed	Dual specificity tyrosine-phosphorylation-regulated kinase 3 (EC 2.7.12.1) (Regulatory erythroid kinase) (REDK)	DYRK3	DYRK3 DYRK3 DYRK3	protein	_
psother615	Haotai Xie	33738926	Homo sapiens	HeLa‐Kyoto bac cells	O43781	DYRK3	Cytoplasm	Stress granule	_	_	in vivo droplet formation,in vivo FRAP	Hsp90 binds and stabilizes the dual-specificity tyrosine-phosphorylation-regulated kinase 3 (DYRK3) in the cytosol. Upon Hsp90 inhibition, DYRK3 dissociates from Hsp90 and becomes inactive. Inactive DYRK3 is subjected to two different fates: it either partitions into SGs, where it is protected from irreversible aggregation, or it is degraded. In the presence of Hsp90, DYRK3 is active and promotes…	liquid	Soluble cytosolic and nuclear GFP‐DYRK3‐dN was highly mobile in untreated cells.	PS-other	_	Hsp90	Q16543	Hsp90 binds and stabilizes the dual‐specificity tyrosine‐phosphorylation‐regulated kinase 3 (DYRK3) in the cytosol. Hsp90 regulates DYRK3 stability and activity outside/at the boundary of condensates.	_	_	_	_	_	_	del N‐terminal domain	We overexpressed a deletion mutant of GFP‐DYRK3 lacking the N‐terminal domain (GFP‐DYRK3‐dN), which is unable to partition into membraneless condensates, but still binds Hsp90.	_	_	In resting HeLa cells, DYRK3 is diffusely distributed in the cytoplasm and nucleus, where it is enriched in splicing speckles containing the SC35 splicing factor.	_	_	DYRK3_HUMAN	reviewed	Dual specificity tyrosine-phosphorylation-regulated kinase 3 (EC 2.7.12.1) (Regulatory erythroid kinase) (REDK)	DYRK3	DYRK3 DYRK3 DYRK3	protein	mutation,splicing
psother432	Haotai Xie	32997736	Homo sapiens	SH SY5Y cells	Q15691	EB1	Cytoplasm	_	_	_	in vivo droplet formation	Tau PRD formed heterotypic condensates with EB1, a regulator of plus-end microtubule dynamic instability. Tau forms a complex with EB1 through an interaction between the MT-binding repeats and the P2 region of the PRD interacting with the acidic C-terminal tail of EB1. CWT 151–254/EB1 complexes were dependent upon the presence of polymerized MTs.	liquid	We could not employ FRAP for these condensates because they moved too rapidly.	PS-other	_	_	_	_	_	_	_	_	_	_	_	_	C-terminal tail	Tau forms a complex with EB1 through an interaction between the MT-binding repeats and the P2 region of the PRD interacting with the acidic C-terminal tail of EB1	_	_	_	MARE1_HUMAN	reviewed	Microtubule-associated protein RP/EB family member 1 (APC-binding protein EB1) (End-binding protein 1) (EB1)	MAPRE1	EB1 MAPRE1 MARE1	_	_
psother399	Haotai Xie	32824618,31456657	Homo sapiens	_	Q96C19	EFhd2	Cytoplasm	_	_	_	in vitro droplet formation,in vitro FRAP	We demonstrate that EFhd2 alters tau liquid phase behavior in a calcium and coiled-coil domain dependent manner. Co-incubation of EFhd2 and tau in the absence of calcium leads to the formation of solid-like structures containing both proteins, while in the presence of calcium these two proteins phase separate together into liquid droplets. EFhd2's coiled-coil domain is necessary to alter tau's li…	liquid,solid	Co-incubation of EFhd2 and tau in the absence of calcium leads to the formation of solid-like structures containing both proteins, while in the presence of calcium these two proteins phase separate together into liquid droplets.	PS-other	51-240	Tau	P10636	EFhd2-tau droplets formed in the presence of calcium showed recovery after photobleaching, indicating that calcium influences the molecular dynamics of EFhd2-tau structures formed under molecular crowding conditions.	_	_	_	_	_	_	p.D105A,p.D141A	hEFhd2 D105A/D141A formed solid-like structures in the absence and presence of crowding agent.	coiled-coil domain (CC)	Deletion of the C-terminus coiled-coil domain (hEFhd2ΔCC) prevented EFhd2 condensation.	_	_	_	EFHD2_HUMAN	reviewed	EF-hand domain-containing protein D2 (Swiprosin-1)	EFHD2 SWS1	EFhd2 EFHD2 SWS1 EFHD2	protein	mutation
psother888	Xinxin Wang	35231400	Homo sapiens	HEK293FT cell	P00533	EGFR	Cytoplasm	Receptor cluster	35231400-P00533-1,35231400-P00533-2	The sizes of the circles represent the average sizes of droplets (μm2), and the color scale bars represent the number of droplets in a 0.0256-mm2 area.	in vitro droplet formation	To understand whether droplet formation could play a role in the regulation of RTK-containing signaling complexes, in the first instance, the intracellular domains of a subset of RTKs were investigated: pEGFRKinase−Tail, pHer2Kinase−Tail, pHer4Kinase−Tail, pFGFR1Kinase−Tail, pFGFR2Cyto, pVEGFR1Kinase−Tail, and pVEGFR2Kinase−Tail. We investigated the droplet formation with phosphorylated RTK intra…	_	_	PS-other	712-1210	SHP2,SHC	Q06124,P29353-2	SHP2 C459S and SHC were able to form droplets with all the RTKs(EGFR,Her2,Her4,FGFR1,FGFR2,VEGFR1,VEGFR2) we tested apart from the pVEGFR2 Kinase-Tail-SHP2 C459S pair, which could reflect differences in affinities between the RTK pY sequences and SHP2C459S or SHC.	_	_	_	_	_	_	_	_	_	_	_	_	_	EGFR_HUMAN	reviewed	Epidermal growth factor receptor (EC 2.7.10.1) (Proto-oncogene c-ErbB-1) (Receptor tyrosine-protein kinase erbB-1)	EGFR ERBB ERBB1 HER1	EGFR EGFR ERBB ERBB1 HER1 EGFR	protein	_
psother524	Xinxin Wang	33549703,30893049	Homo sapiens	U2OS cells	P55884	eIF3η	Cytoplasm	_	_	_	in vivo droplet formation,in vivo FRAP	Herein we report that light-based activation of Opto-G3BP1, a chimeric protein assembled from the IDR and RNA-binding domain of G3BP1 combined with CRY2, initiated the rapid assembly of dynamic, cytoplasmic, liquid granules that were composed of canonical stress granule components, including PABP, TDP-43, TIA1, TIAR, eIF4G, eIF3η, ataxin 2, GLE1, FUS, and polyadenylated RNA, thereby establishing …	liquid	Within seconds of blue light activation, Opto-G3BP1 in U2OS cells assembled into numerous, spherical cytoplasmic granules that exhibited liquid behaviors.	PS-other	_	G3BP1,PABP,TDP-43,TIA1,TIAR,eIF4G,ataxin 2,GLE1,FUS	Q13283,P11940,Q13148,P31483,Q01085,Q04637,Q99700,Q53GS7,P35637	In cells expressing Opto-G3BP1, but not Opto-Control, all stress granule components that we examined, including PABP, TDP-43, TIA1, TIAR, eIF4G, eIF3η, ataxin 2, GLE1, and FUS, were recruited to optically induced granules	polyadenylated mRNAs	We found that polyadenylated mRNAs were recruited into optically induced granules that assembled after blue light stimulation but showed no relocalization in cells expressing Opto-Control	_	_	_	_	_	_	_	_	_	_	_	EIF3B_HUMAN	reviewed	Eukaryotic translation initiation factor 3 subunit B (eIF3b) (Eukaryotic translation initiation factor 3 subunit 9) (Prt1 homolog) (hPrt1) (eIF-3-eta) (eIF3 p110) (eIF3 p116)	EIF3B EIF3S9	eIF3η EIF3B EIF3S9 EIF3B	protein,RNA	_
psother526	Xinxin Wang	33549703,30893049	Homo sapiens	U2OS cells	Q04637	eIF4G	Cytoplasm	_	_	_	in vivo droplet formation,in vivo FRAP	Herein we report that light-based activation of Opto-G3BP1, a chimeric protein assembled from the IDR and RNA-binding domain of G3BP1 combined with CRY2, initiated the rapid assembly of dynamic, cytoplasmic, liquid granules that were composed of canonical stress granule components, including PABP, TDP-43, TIA1, TIAR, eIF4G, eIF3η, ataxin 2, GLE1, FUS, and polyadenylated RNA, thereby establishing …	liquid	Within seconds of blue light activation, Opto-G3BP1 in U2OS cells assembled into numerous, spherical cytoplasmic granules that exhibited liquid behaviors.	PS-other	_	G3BP1,PABP,TDP-43,TIA1,TIAR,eIF3η,ataxin 2,GLE1,FUS	Q13283,P11940,Q13148,P31483,Q01085,P55884,Q99700,Q53GS7,P35637	In cells expressing Opto-G3BP1, but not Opto-Control, all stress granule components that we examined, including PABP, TDP-43, TIA1, TIAR, eIF4G, eIF3η, ataxin 2, GLE1, and FUS, were recruited to optically induced granules	polyadenylated mRNAs	We found that polyadenylated mRNAs were recruited into optically induced granules that assembled after blue light stimulation but showed no relocalization in cells expressing Opto-Control	_	_	_	_	_	_	_	_	_	_	_	IF4G1_HUMAN	reviewed	Eukaryotic translation initiation factor 4 gamma 1 (eIF-4-gamma 1) (eIF-4G 1) (eIF-4G1) (p220)	EIF4G1 EIF4F EIF4G EIF4GI	eIF4G EIF4G1 EIF4F EIF4G EIF4GI IF4G1	protein,RNA	_
psself79	Haotai Xie	29425497	Homo sapiens	_	P78344	eIF4GII	Cytoplasm	_	_	_	in vitro droplet formation	We observed that LLPS of SNAP-FUSIDR (FUS amino acids 1–237), SNAP-eIF4GIIIDR (eIF4GII amino acids 13–97), or SNAP-hnRNPA1IDR were also inhibited by the presence of BSA, lysozyme, or RNase A. Examination of the FUS, hnRNPA1, and eIF4GII IDRs reveal that they all interact nonspecifically with generic proteins, and those proteins and yeast lysates disrupt their ability to undergo LLPS in isolation.	liquid	Phase-separated droplets formed by SNAP-eIF4GIIIDR (35 µM), SNAP-hnRNP A1IDR (5.25 µM), or SNAP-FUSIDR (5 µM) in the presence of either 10 nM FITC-BSA or 100 nM FITC-lysozyme.	PS-self	13-97	_	_	_	_	_	_	_	_	_	_	_	intrinsically disordered region (IDR)	Phase-separated droplets formed by SNAP-eIF4GII IDR (35 µM), SNAP-hnRNP A1 IDR (5.25 µM), or SNAP-FUS IDR (5 µM) in the presence of either 10 nM FITC-BSA or 100 nM FITC-lysozyme.	_	_	_	IF4G2_HUMAN	reviewed	Eukaryotic translation initiation factor 4 gamma 2 (eIF-4-gamma 2) (eIF-4G 2) (eIF4G 2) (Death-associated protein 5) (DAP-5) (p97)	EIF4G2 DAP5 OK/SW-cl.75	eIF4GII EIF4G2 DAP5 OK/SW-cl.75 IF4G2	_	_
psself349	Xinxin Wang	33755443	Homo sapiens	_	P15502	Elastin	_	_	_	_	in vitro droplet formation	At this protein concentration, α-elastin exhibits a temperature-induced cloud point, Tcloud, at ∼23 °C; i.e., above that temperature, LLPS takes place. In NaCl solutions up to 2 M NaCl, liquid phase droplets were clearly visible. The amount of liquid droplets decreased with increasing salt concentration, however. Beyond 3 M NaCl, protein precipitation was observed. Remarkably, also in the other s…	liquid	In NaCl solutions up to 2 M NaCl, liquid phase droplets were clearly visible.	PS-self	1-786	_	_	_	_	_	_	_	_	_	_	_	_	_	_	_	_	ELN_HUMAN	reviewed	Elastin (Tropoelastin)	ELN	Elastin ELN ELN	_	_
psother52	Haotai Xie	27272259,29424691	Homo sapiens	_	P15502	Elastin	Cytoplasm	_	_	_	in vitro droplet formation	We demonstrate a thermo-responsive phase separation and spontaneous colloid-like droplet formation from silk-elastin block copolymers, and from a 34 residue disordered region of Argiope trifasciata wrapping silk alone, and measure a comprehensive suite of tensile mechanical properties from cross-linked materials.	hydrogel	All constructs demonstrated a reversible, thermo‐responsive liquid‐liquid phase separation that corresponded to the formation of colloid‐like droplets.	PS-other	_	AcSp‐1(wrapping silk)	Q64K55	We demonstrate a thermo-responsive phase separation and spontaneous colloid-like droplet formation from silk-elastin block copolymers.	_	_	_	_	_	_	_	_	human elastin domain 21 and 23	XL refers to a cross‐linking sequence corresponding to human elastin domains 21 and 23.	_	_	_	ELN_HUMAN	reviewed	Elastin (Tropoelastin)	ELN	Elastin ELN ELN	protein	_
psother624	Haotai Xie	33848463	Homo sapiens	H3122 cells,293T cells	Q9HC35	EML4	Cytoplasm	_	_	_	in vivo droplet formation,in vivo FRAP	EML4-ALK forms distinct protein-based, instead of RNA-protein-based, membraneless cytoplasmic granules. EML4-ALK granules are not simple, homogeneous, liquid droplets. No fission or fusion events were observed during the time window of our live cell imaging in spite of occasional granule collisions. EML4-ALK membraneless cytoplasmic protein granules recruit the RAS-activating complex GRB2/SOS1/GA…	liquid,hydrogel	EML4-ALK granules exhibit porous and curvilinear shapes as revealed by super-resolution structured illumination microscopy, instead of the more smooth and spherical appearance characteristic of liquid droplets. Fluorescence recovery after photo-bleaching (FRAP) showed heterogeneous EML4-ALK exchange between the granules and the surrounding cytosol among granules, with a median recovery of ∼10% at…	PS-other	_	ALK,KRAS, GRB2	Q9UM73,P01116,P62993	EML4-ALK forms de novo membraneless cytoplasmic protein granules. Local RAS activation and accumulation of RAS-GTP occurs at membraneless EML4-ALK cytoplasmic protein granules. Kinase-dependent GRB2 phospho-site docking onto activated EML4-ALK for granule formation.	_	_	_	_	_	_	_	_	_	_	_	_	_	EMAL4_HUMAN	reviewed	Echinoderm microtubule-associated protein-like 4 (EMAP-4) (Restrictedly overexpressed proliferation-associated protein) (Ropp 120)	EML4 C2orf2 EMAPL4	EML4 EML4 C2orf2 EMAPL4 EMAL4	protein	_
psother631	Haotai Xie	33976114	Homo sapiens	HeLa cells,BEAS-2B cells,H2228 cells,mouse lung tumors and organoids	Q9HC35	EML4	Cytoplasm	_	_	_	in vivo droplet formation,in vivo FRAP	EML4-ALK variant 1 (exon 1-13 of EML4 fused to exon 20-29 of ALK) forms condensates via phase separation in the cytoplasm of various human cancer cell lines. Using two genetically engineered mouse models (GEMMs), we find that EML4-ALK variant 1 can drive lung tumorigenesis and these murine tumors, as well as primary tumor-derived organoids, clearly show the condensates of EML4-ALK protein, furthe…	hydrogel	Fluorescence recovery after photobleaching (FRAP) assays revealed protein exchanges between the liquid droplets and the surroundings despite of a low exchange efficiency(about 20%).	PS-other	_	ALK	Q9UM73	EML4–ALK forms condensates in EML4–ALK tumors and organoids.	_	_	_	_	_	_	21S mutant	We then generated the GFP–EML4–ALK21S mutant, in which most of the aromatic residues (9 tyrosine residues and 12 phenylalanine residues) were replaced in the EML4 region with serine residues. The EML4–ALK21S mutant fails to phase separate.	N-terminal basic region	Only GFP–EML4-N was able to form condensates similar to GFP–EML4–ALK, whereas GFP–ALK-C showed a dispersed location in the cytoplasm.	_	_	_	EMAL4_HUMAN	reviewed	Echinoderm microtubule-associated protein-like 4 (EMAP-4) (Restrictedly overexpressed proliferation-associated protein) (Ropp 120)	EML4 C2orf2 EMAPL4	EML4 EML4 C2orf2 EMAPL4 EMAL4	protein	mutation
psother808	Xinxin Wang	34661367	Homo sapiens	HEK293 cells	Q9HC35	EML4	Cytoplasm	_	_	_	in vivo droplet formation,in vivo FRAP	Here, we show that EML4‐ALK V1 and V3 proteins form cytoplasmic foci that contain components of the MAPK, PLCγ and PI3K signalling pathways. Our results demonstrate the formation of EML4‐ALK cytoplasmic foci that orchestrate oncogenic signalling and reveal that their assembly depends upon the conformational state of the catalytic domain and can be differentially modulated by structurally divergen…	liquid,solid	EML4‐ALK V1 foci are not as dynamic as V3 and behave more as a solid‐like condensate compared with the liquid‐like behaviour of V3 foci.	PS-other	1-495	ALK	Q9UM73	EML4‐ALK V1 and V3 proteins partition into cytoplasmic foci in a manner dependent on the active conformation。	_	_	_	_	_	_	EML4‐ALK fusion,Δ12N blade,Δpartial blade 5	Both EML4‐ALK variants form foci of concentrated protein in the cytoplasm in a process that requires ALK catalytic activity.The TAPE domain of EML4 comprises a set of 14 individual blade sub‐domains that form a tandem pair of 7‐bladed beta‐propellers. Of those mutants generated, only the deletion of the 12N blade enabled V1 to localise to microtubules in ceritinib and lorlatinib‐treated cells. In…	12N blade,blade 5 region	12N blade region prevents microtubule binding of the kinase‐inactive protein, and the blade 5 region inhibits foci formation.	_	_	Dimerisation of GyrB in the context of the trimeric EML4 N‐terminal region is sufficient to drive foci formation.	EMAL4_HUMAN	reviewed	Echinoderm microtubule-associated protein-like 4 (EMAP-4) (Restrictedly overexpressed proliferation-associated protein) (Ropp 120)	EML4 C2orf2 EMAPL4	EML4 EML4 C2orf2 EMAPL4 EMAL4	protein	mutation,oligomerization
psother667	Haotai Xie	34174329,32270036	Homo sapiens	HeLa cells,HCT 116 cells	Q03111	ENL	Nucleus	Elongation complex	_	_	in vivo droplet formation,in vivo FRAP	The SEC components are able to compartmentalize and concentrate P-TEFb via liquid-liquid phase separation from the soluble inactive HEXIM1 containing the P-TEFb complex. Specifically, ENL or its intrinsically disordered region is sufficient to initiate the liquid droplet formation of SEC. AFF4 functions together with ENL in fluidizing SEC droplets. SEC droplets are fast and dynamically formed upo…	liquid	Live cell images also showed that cells with eGFP-AFF4 or eGFP-ENL contained micrometer-sized, spherically shaped, dynamic fluorescent condensates, which exhibited liquid-like fusion behavior.	PS-other	_	CCNT1,AFF4	O60563,Q9UHB7	The SEC components AFF4 and ENL compartmentalize CCNT1 from HEXIM1 through forming heterotypic phase-separated droplets. CCNT1 could phase separate in the presence of the SEC components but not HEXIM1.	_	_	_	_	_	_	_	_	intrinsically disordered region	AFF4-IDR and ENL-IDR are able to phase separate into liquid-like droplets with different kinetics in vitro.	_	_	_	ENL_HUMAN	reviewed	Protein ENL (YEATS domain-containing protein 1)	MLLT1 ENL LTG19 YEATS1	ENL MLLT1 ENL LTG19 YEATS1 ENL	protein	_
psother549	Xinxin Wang	33606996	Homo sapiens	HEK293T cells,AD293 cells,LLC cells	Q09472	EP300	Nucleus	Transcriptional condensate	_	_	in vivo droplet formation	WW domain-containing transcription regulator protein 1 (TAZ), TEAD, EP300, MED1, and BRD4 were selected, as they have previously been reported to associate with YAP in the nucleus. To confirm whether they exist in YAP condensates, we performed colocalization analysis by IF in mEGFP-YAPS127A-expressing cells and found that TAZ, TEAD4, EP300, and MED1 colocalized in YAP condensates. We also observe…	_	_	PS-other	_	TAZ,TEAD4,YAP,MED1	P46937,Q9GZV5,Q15561,Q925J9	we performed colocalization analysis by IF in mEGFP-YAPS127A-expressing cells and found that TAZ, TEAD4, EP300, and MED1 colocalized in YAP condensates	_	_	_	_	_	_	_	_	intrinsically disordered region (IDR)	We found that only EP300-C-IDR mediated EP300 partitioning	_	_	_	EP300_HUMAN	reviewed	Histone acetyltransferase p300 (p300 HAT) (EC 2.3.1.48) (E1A-associated protein p300) (Histone butyryltransferase p300) (EC 2.3.1.-) (Histone crotonyltransferase p300) (EC 2.3.1.-) (Protein 2-hydroxyisobutyryltransferase p300) (EC 2.3.1.-) (Protein lactyltransferas p300) (EC 2.3.1.-) (Protein propionyltransferase p300) (EC 2.3.1.-)	EP300 P300	EP300 EP300 P300 EP300	protein	_
psself492	Haotai Xie	35135293,33820972	Homo sapiens	SUM159 cells	P42566	Eps15	Cytoplasm	_	33820972-P42566-1	Phase diagram of Eps15/Fcho1 droplets mapped by CF488a-labeled Eps15 fluorescence intensity. Stars denote critical points for each set of Eps15:Fcho1 ratios. CS and CD indicate the concentration of Eps15 in solution and in droplets, respectively. Horizontal tie lines connect CS and CD for a given temperature. Total protein was held constant at 7 μM. n=3 biologically independent experiments.	in vitro droplet formation,in vitro FRAP,in vivo droplet formation,in vivo FRAP	Here we show that Eps15 and Fcho1/2 rely on weak, liquid-like interactions to catalyse endocytosis. In vitro, these weak interactions promote the assembly of protein droplets with liquid-like properties. Low light levels drove liquid-like assemblies, restoring normal rates of endocytosis in mammalian Eps15-knockout cells. By contrast, initiator proteins formed solid-like assemblies upon exposure …	liquid	At protein concentrations of 4 μM or higher, Eps15 alone readily assembled into large droplets that fused together upon contact and re-rounded within 1-2 seconds. Furthermore, fluorescence recovery after photobleaching (FRAP) of Eps15 droplets revealed rapid exchange of proteins between droplets and the surrounding solution, with t1/2 = 25 s and a mobile protein fraction of 80 ± 5%.	PS-self	_	Fcho1,Fcho2	O14526,Q0JRZ9	A multivalent network between Eps15 and Fcho1/2 promotes assembly of liquid-like condensates.	_	_	_	_	_	_	_	_	_	_	_	_	_	EPS15_HUMAN	reviewed	Epidermal growth factor receptor substrate 15 (Protein Eps15) (Protein AF-1p)	EPS15 AF1P	Eps15 EPS15 AF1P EPS15	protein	_
psother266	Xinxin Wang	31537859	Homo sapiens	MDA-MB-231 human breast cancer cells,HT1080 human fibrosarcoma cells,COS7 cells	Q8IUD2	ERC1	Cytoplasm	Receptor cluster	_	_	in vivo droplet formation,in vivo FRAP	We found that ERC1 scaffolds form cytoplasmic condensates with a behavior that is consistent with liquid phases that are modulated by a predicted disordered region of ERC1. These condensates specifically host partners of a network relevant to cell motility, including liprin-α1, which was unnecessary for the formation of condensates, but influenced their dynamic behavior.	liquid	Here we show that ERC1 can drive the formation of membrane-less condensates with liquid properties	PS-other	1-676,1-420,1-1116	Liprin-α1,LL5,GIT	Q13136,Q86SQ0,Q9Y2X7	liprin-α1, LL5 and GIT proteins are part of a network regulating protrusion and focal adhesions. These proteins were specifically recruited to ERC1 condensates	_	_	_	_	_	_	ΔN-terminal IDR region,N11SD(p.S176D/S18D/S183D/S184D/S186D/S187D/S188D/S190D/S193D/S194D/S197D),N14SA(p.S176A/S180A/S183A/S184A/S186A/S187A/S188A/S190A/S193A/S194A/S197A/S201A/S202A/S206A),deletion of the C-terminal	GFP-ERC1-Δ147 lacking the predicted N-terminal IDR had a prevalent diffuse distribution in most transfected MDA-MB-231 cells migrating on fibronectin, compared to the full length GFP-ERC1 protein that localized at the front of most migrating cells.	N-terminal intrinsically disordered region(IDR)	Although the N-terminal IDR is not required for the formation of the condensates, it may be relevant to stabilize the condensates that are needed to recruit the interacting partners at the protruding edge of the migrating cells.	_	_	_	RB6I2_HUMAN	reviewed	ELKS/Rab6-interacting/CAST family member 1 (ERC-1) (Rab6-interacting protein 2)	ERC1 ELKS KIAA1081 RAB6IP2	ERC1 ERC1 ELKS KIAA1081 RAB6IP2 RB6I2	protein	mutation
psself211	Haotai Xie	32434105,30833784	Homo sapiens	MCF7 cells	P03372	ERα	Nucleus	enhancer condensate	_	_	in vitro droplet formation,in vitro FRAP,in vivo droplet formation,in vivo FRAP	Here we report that in human breast cancer cells, the acute 17β-estradiol-dependent activation of functional enhancers requires assembly of an enhancer RNA-dependent ribonucleoprotein (eRNP) complex exhibiting properties of phase-separated condensates. Both GATA3 and ERα condensates exhibited typical characteristics of phase-separated liquid droplets, such as spherical aspect ratio and propensity…	liquid,hydrogel,solid	MegaTrans enhancer proteins form phase-separated liquid droplets. The eRNP complex(GATA3, ERα and in vitro transcribed TFF1e eRNA) progressively transitions from a fluid to a more viscous gel-like or solid state.	PS-self	1-595	_	_	_	_	_	_	_	_	_	_	_	intrinsically disordered region (IDR)	These results support the notion that the IDRs of GATA3 and ERα are capable of forming phase-separated droplets in vivo.	_	_	_	ESR1_HUMAN	reviewed	Estrogen receptor (ER) (ER-alpha) (Estradiol receptor) (Nuclear receptor subfamily 3 group A member 1)	ESR1 ESR NR3A1	ERα ESR1 ESR NR3A1 ESR1	_	_
psself21	Xinxin Wang	24267890,29424691	Homo sapiens	_	Q01844	EWS	Nucleus	_	_	_	in vitro droplet formation,in vitro FRAP	The low complexity (LC) domains of the products of the fused in sarcoma (FUS), Ewings sarcoma (EWS) and TAF15 genes are translocated onto a variety of different DNA-binding domains and thereby assist in driving the formation of cancerous cells. In the context of the translocated fusion proteins, these LC sequences function as transcriptional activation domains. Here we show that polymeric fibers …	hydrogel	No trapping whatsoever was observed when the GFP:CTD test protein was exposed to either hnRNPA2 or CIRBP hydrogel droplets, and weak trapping was observed for FUS and EWS hydrogels.	PS-self	47-266	CTD	P24928	the GFP:CTD fusion protein was avidly trapped by hydrogel droplets composed of the LC domain of TAF15. No trapping whatsoever was observed when the GFP:CTD test protein was exposed to either hnRNPA2 or CIRBP hydrogel droplets, and weak trapping was observed for FUS and EWS hydrogels.	_	_	_	_	_	_	_	_	low-complexity domain(LCD)	the EWS:FLI fusion protein can polymerize via its LC domains.	_	_	_	EWS_HUMAN	reviewed	RNA-binding protein EWS (EWS oncogene) (Ewing sarcoma breakpoint region 1 protein)	EWSR1 EWS	EWS EWSR1 EWS EWS	protein	_
psself403	Haotai Xie	34304571	Homo sapiens	HeLa cells	Q01844	EWS	Cytoplasm	_	34304571-Q01844-1	Salt and concentration conditions under which (E) unmodified or (F) O-GlcNAcylated EWS LCRN formed droplets. Large, colored dots indicate conditions for which droplets were observed; small black dots indicate an absence of droplets.	in vitro droplet formation,in vitro FRAP,in vivo droplet formation,in vivo FRAP	O-linked β-D-N-acetylglucosaminylation (O-GlcNAcylation) reduces the phase separation propensity of the EWS N-terminal low complexity region (LCRN) under different conditions, including in the presence of the arginine- and glycine-rich RNA-binding domains (RBD).In HeLa cells, EWS is less O-GlcNAcylated following OGT knockdown, which correlates with its increased accumulation in a filter retardati…	liquid,solid	Following extended incubation times, EWS LCRN+RBD condensates exhibit diminished FRAP, indicating a loss of fluidity, while condensates containing the O-GlcNAcylated LCRN do not.	PS-self	_	_	_	_	_	_	_	_	_;O-GlcNAcylization	O-GlcNAcylation reduces the phase separation propensity of the EWS N-terminal low complexity region (LCRN) under different conditions.	_	_	N-terminal low complexity region,RNA-binding domain	Following extended incubation times, EWS N-terminal low complexity region (LCRN)+RNA-binding domain (RBD) condensates exhibit diminished FRAP, indicating a loss of fluidity.	_	_	_	EWS_HUMAN	reviewed	RNA-binding protein EWS (EWS oncogene) (Ewing sarcoma breakpoint region 1 protein)	EWSR1 EWS	EWS EWSR1 EWS EWS	_	PTM
psself265	Haotai Xie	33138914,26286827	Homo sapiens	U2OS cells	Q01844	EWS	Nucleus	_	_	_	in vitro droplet formation,in vivo droplet formation	Here we show in vitro and in vivo that the nucleic acid-mimicking biopolymer poly(ADP-ribose) (PAR) nucleates intracellular liquid demixing. Strikingly, and fully consistent with compartmentalization by phase separation, we observed that co-expressed prion-like domains of different FET proteins (FUS, EWS and TAF15) were exclusively found to stably cohabit the same large liquid droplets, indicatin…	liquid	Co-expressed prion-like domains of different FET proteins were exclusively found to stably cohabit the same large liquid droplets.	PS-self	1-285	_	_	_	_	_	poly(ADP-ribose)	In vitro and in vivo that the nucleic acid-mimicking biopolymer poly(ADP-ribose) (PAR) nucleates intracellular liquid demixing.	_	_	_	_	prion-like domain (PLD)	The liquid droplets generated by the prion-like domains of the FET proteins resulted in a clearly visible alteration of light diffraction, very comparable to the light diffraction patterns associated with the nucleoli.	_	_	_	EWS_HUMAN	reviewed	RNA-binding protein EWS (EWS oncogene) (Ewing sarcoma breakpoint region 1 protein)	EWSR1 EWS	EWS EWSR1 EWS EWS	other	_
psother588	Xinxin Wang	33771451,32929202	Homo sapiens	NIH 3T3 cells, 293T cells	Q01844	EWS	Cytoplasm,Nucleus	_	_	_	in vivo droplet formation	The concentration outside of the optoIDR condensates was relatively insensitive to bulk concentration, suggesting that these IDRs drive phase separation primarily through homotypic interactions. We observed similar behaviour with an optoEWS construct and an optoTAF15 construct, which consist of Cry2 fused to the IDR regions of EWS and TAF15, respectively.	_	_	PS-other	_	CTD	P24928	each member of the FET family is capable of recruiting Pol II CTD, with TAF15 IDR being the most potent recruiter of CTD, followed by FUS IDR and EWS IDR	_	_	_	_	_	_	R/H/KtoA(in IDR region)	RNA did not stimulate condensate formation by a MED1-IDR mutant lacking positively charged residues (MED1-IDR R/H/K > A)	intrinsically disordered region(IDR)	The concentration outside of the optoIDR condensates was relatively insensitive to bulk concentration, suggesting that these IDRs drive phase separation primarily through homotypic interactions28. We observed similar behaviour with an optoEWS construct and an optoTAF15 construct, which consist of Cry2 fused to the IDR regions of EWS and TAF15, respectively	_	_	_	EWS_HUMAN	reviewed	RNA-binding protein EWS (EWS oncogene) (Ewing sarcoma breakpoint region 1 protein)	EWSR1 EWS	EWS EWSR1 EWS EWS	protein	mutation
psself108	Haotai Xie	29961577	Homo sapiens	_	Q01844	EWSR1	Nucleus	_	_	_	in vitro droplet formation	We were able to drive phase separation of most FUS family proteins either by increasing protein concentration or by adding dextran, which is a molecular crowding agent. Phase separation is primarily governed by multivalent interactions among tyrosine residues from prion-like domains and arginine residues from RNA-binding domains, which are modulated by negatively charged residues. Glycine residue…	_	_	PS-self	1-656	_	_	_	_	_	_	_	_	_	_	_	RNA-binding domain (RBD),prion-like domain (PLD)	The chimeric construct of the FUS PLD and EWSR1 RBD drives robust phase separation while the chimeric construct of the FUS PLD and the RBD from hnRNPA1a does not.	_	_	_	EWS_HUMAN	reviewed	RNA-binding protein EWS (EWS oncogene) (Ewing sarcoma breakpoint region 1 protein)	EWSR1 EWS	EWSR1 EWSR1 EWS EWS	_	_
psself269	Haotai Xie	33159853	Homo sapiens	Pro-B cell	Q01844	EWSR1	Nucleus	_	_	_	in vitro droplet formation	FUS and EWSR1 form condensates in vitro that are larger than those observed with EBF1. Based on the interaction of the EBF1 460−520 peptide with FUS and EWSR1, we examined whether or not the phase separation ability of EBF1 is enhanced in the presence of FUS. To this end, we mixed SNAP-tagged FUS at 10 μM with EBF1wt-GFP or EBF1ΔC-GFP at 1 μM and assessed the formation of condensates by fluoresce…	_	_	PS-self	1-655	EBF1	Q07802	FUS and EWSR1 form condensates in vitro that are larger than those observed with EBF1.	_	_	_	_	_	_	_	_	N-terminal intrinsically disordered region	The N-terminal intrinsically disordered region of FUS or EWSR1.	_	_	_	EWS_HUMAN	reviewed	RNA-binding protein EWS (EWS oncogene) (Ewing sarcoma breakpoint region 1 protein)	EWSR1 EWS	EWSR1 EWSR1 EWS EWS	protein	_
psother155	Xinxin Wang	30937520	Homo sapiens	iPSC-derived spinal neurons	Q01844	EWSR1	Cytoplasm	_	_	_	in vitro droplet formation,in vitro FRAP,in vivo droplet formation	We demonstrate that the cytoplasmic mislocalization caused by mutations in the FUS NLS impairs the interaction of FUS with other ALS-associated RBPs. Purified hnRNPA1, EWSR1, and TAF15 prevent FUS from undergoing an aberrant liquid-to-solid phase transition, indicating that FUS mislocalization disrupts FUS interactions with these RBPs, facilitating the nucleation of toxic cytoplasmic FUS aggregat…	liquid	Fluorescence recovery after photobleaching (FRAP) was used to assess the dynamics of P525L LL FUS at the tested conditions for the indicated time points. RBPs promote the maintenance of a liquid-like behavior.	PS-other	1-656	FUS	P35637	when P525L FUS droplets were aged in the presence of EWSR1, TAF15 and hnRNPA1, fiber formation was suppressed. P525L FUS interaction with the investigated RBPs was confirmed by assessing droplet co-localization	_	_	_	_	_	_	_	_	_	_	_	_	_	EWS_HUMAN	reviewed	RNA-binding protein EWS (EWS oncogene) (Ewing sarcoma breakpoint region 1 protein)	EWSR1 EWS	EWSR1 EWSR1 EWS EWS	protein	_
psself87	Haotai Xie	29650702	Homo sapiens	HeLa cells	Q01844	EWSR1	Cytoplasm,Nucleus	_	29650702-Q01844-1	_	in vitro droplet formation,in vivo droplet formation,in vivo FRAP	We report here that RNA critically regulates the phase behavior of prion-like RBPs. Low RNA/protein ratios promote phase separation into liquid droplets, whereas high ratios prevent droplet formation in vitro. Reduction of nuclear RNA levels or genetic ablation of RNA binding causes excessive phase separation and the formation of cytotoxic solid-like assemblies in cells. FUS phase separated into …	_	_	PS-self	1-656	_	_	_	_	_	_	_	_	_	_	_	_	_	_	_	_	EWS_HUMAN	reviewed	RNA-binding protein EWS (EWS oncogene) (Ewing sarcoma breakpoint region 1 protein)	EWSR1 EWS	EWSR1 EWSR1 EWS EWS	_	_
psother83	Xinxin Wang	28844694	Homo sapiens	Mesenchymal stem cell, Ewing sarcoma	Q01844	EWSR1	Nucleus	_	_	_	in vivo droplet formation	These results demonstrate that the EWSR1 prion-like domain confers neomorphic intrinsic phase transition properties to the EWS-FLI1 oncogenic fusion protein. Supporting these observations, confocal imaging showed that EWS-FLI1 was detectable as nuclear dot-like structures after lentiviral expression in MSCs whereas wild-type FLI1 exhibited a more diffuse pattern.	_	_	PS-other	_	FLI1	Q01543	confocal imaging showed that EWS-FLI1 was detectable as nuclear dot-like structures after lentiviral expression in MSCs whereas wild-type FLI1 exhibited a more diffuse pattern	_	_	_	_	_	_	EWSR1-FIL1 fusion	EWS-FLI1 exhibits robust, concentration-dependent precipitation, comparable to and even higher than wild-type EWSR1 in SK-N-MC Ewing sarcoma cells	prion-like domain (PLD)	These results demonstrate that the EWSR1 prion-like domain confers neomorphic intrinsic phase transition properties to the EWS-FLI1 oncogenic fusion protein.	_	_	_	EWS_HUMAN	reviewed	RNA-binding protein EWS (EWS oncogene) (Ewing sarcoma breakpoint region 1 protein)	EWSR1 EWS	EWSR1 EWSR1 EWS EWS	protein	mutation
psother102	Xinxin Wang	29930090	Homo sapiens	U2OS cells	Q01844	EWSR1	Nucleus	_	_	_	in vivo droplet formation	We propose that transactivation domains function by forming local high-concentration hubs of TFs via dynamic, multivalent, and specific LCD-LCD interactions. It also seems likely that weak, dynamic, and transient contacts between TFs play a role in disease-causing dysregulation of gene expression (i.e., EWS/FLI1 in Ewing’s sarcoma), suggesting that LCD-LCD interactions may represent a new class o…	hydrogel	Purified LCDs from the FET protein family (FUS, EWS, and TAF15) can undergo reversible hydrogel formation or liquid-liquid phase separation at high concentrations and low temperatures.	PS-other	_	FLI1	Q01543	we again observe that the total number of EWS/FLI1 molecules in the GGAA-affiliated hubs increases much faster than FLI1 DBD as a function of TF concentration, providing strong evidence that LCD-LCD interactions occur at GGAA-affiliated EWS/FLI1 hub.	_	_	_	_	_	_	EWSR1-FIL1 fusion	The fact that there are a significantly greater number of EWS/FLI1 molecules in a GGAA-affiliated hub than what direct binding to GGAA repeats could accommodate suggests that, like the synthetic LacO arrays, these native genomic elements can also efficiently nucleate EWS LCD-LCD interactions to form local high-concentration TF hubs	low-complexity domain(LCD)	EWS LCD-LCD interactions are involved in the formation of the GGAA-affiliated hubs.	_	_	_	EWS_HUMAN	reviewed	RNA-binding protein EWS (EWS oncogene) (Ewing sarcoma breakpoint region 1 protein)	EWSR1 EWS	EWSR1 EWSR1 EWS EWS	protein	mutation
psother175	Xinxin Wang	31171724	Homo sapiens	Yeast	Q01844	EWSR1	Nucleus	_	_	_	in vivo droplet formation	We next confirmed that EWS-FLI1-GFP and EWS-FLI3-GFP aggregate in yeast and found that these foci accumulate in the nucleus. As with FUS(1–266), expression of EWS(1–264) or EWS(1–347) yielded cells with more diffuse fluorescence than EWS-FLI and some nuclear foci, although again fewer than for the EWS-FLI constructs. Also, as with FUS-CHOP, these constructs consisting primarily of the EWSR1 PrLD …	_	_	PS-other	1-264,1-367	_	_	_	_	_	_	_	_	_	EWSR1-FIL1 fusion	As in sarcoma patients, FUS-CHOP and EWS-FLI expression in yeast leads to the formation of multiple nuclear foci.	prion-like domain(PLD)	FLI does not aggregate and is not toxic, and the PrLD portions of EWSR1 aggregate but are not toxic. By contrast, appending portions of the EWSR1 PrLD to either an RRM plus RGG domains as in EWSR1 or to a DNA-binding domain as in EWS-FLI yields proteins that aggregate and are toxic.	_	_	_	EWS_HUMAN	reviewed	RNA-binding protein EWS (EWS oncogene) (Ewing sarcoma breakpoint region 1 protein)	EWSR1 EWS	EWSR1 EWSR1 EWS EWS	_	mutation
psself381	Haotai Xie	34102285	Homo sapiens	lung cancer cells,HeLa cells,HEK293T	Q15910	EZH2	Nucleus	_	_	_	in vitro droplet formation,in vivo droplet formation,in vivo FRAP	Myristoylation facilitates EZH2 to form phase-separated liquid droplets in lung cancer cells and in vitro. Furthermore, we provide evidence that myristoylation-mediated LLPS of EZH2 compartmentalizes its non-canonical substrate, STAT3, and activates STAT3 signaling, ultimately resulting in accelerated lung cancer cell growth.	liquid	EZH2 puncta exhibits liquid-like properties in cultured cells. FRAP experiments were performed using live HeLa cells expressing EZH2(K6S)-GFP. The fluorescence of the photobleached region in EZH2(K6S)-GFP puncta recovered within a few minutes.	PS-self	1-17	STAT3	P40763	N-myristoylation of EZH2 promotes the binding of EZH2 to STAT3, thereby recruiting STAT3 into EZH2 droplets.	_	_	_	_	_;N-myristoylation	Myristoylated N-terminal fragment of EZH2 undergoes LLPS in vitro.	p.K6S,p.G2A	More puncta-containing cells were present in EZH2(K6S)-expressing cells. The EZH2(G2A) mutant failed to form bright puncta.	_	_	_	_	_	EZH2_HUMAN	reviewed	Histone-lysine N-methyltransferase EZH2 (EC 2.1.1.356) (ENX-1) (Enhancer of zeste homolog 2) (Lysine N-methyltransferase 6)	EZH2 KMT6	EZH2 EZH2 KMT6 EZH2	protein	PTM,mutation
psself375	Haotai Xie	34049882	Homo sapiens	_	Q9NP98	FATZ-1	_	_	34049882-Q9NP98-1	_	in vitro droplet formation,in vitro FRAP	We show that FATZ-1 forms a tight fuzzy complex with α-actinin-2 and propose an interaction mechanism via main molecular recognition elements and secondary binding sites. The obtained integrative model reveals a polar architecture of the complex which, in combination with FATZ-1 multivalent scaffold function, might organize interaction partners and stabilize α-actinin-2 preferential orientation i…	liquid	We analyzed the liquid nature of the condensates using fluorescence recovery after photobleaching (FRAP) on Δ91-FATZ-1-GFP. The half-time to recover the fluorescence signal of a photobleached region with a diameter of 2.7 μm was t1/2 = 12.7 s, corresponding to a diffusion coefficient D = 0.096 μm2/s. While this D is two orders of magnitude lower than that of bovine serum albumin (BSA) and catalas…	PS-self	1-299	α-actinin-2	P35609	We uncover FATZ-1 ability to phase-separate and form biomolecular condensates with α-actinin-2.	_	_	_	_	_	_	p.91delL	Δ91-FATZ-1 formed round-shaped droplets that were constantly fusing over time and reached up to 20 μm in diameter, as indicated by differential interference contrast (DIC) microscopy.	_	_	_	_	_	MYOZ1_HUMAN	reviewed	Myozenin-1 (Calsarcin-2) (Filamin-, actinin- and telethonin-binding protein) (Protein FATZ)	MYOZ1 MYOZ	FATZ-1 MYOZ1 MYOZ MYOZ1	protein	mutation
psself407	Haotai Xie	34326237	Homo sapiens	PA1 cells	P22087	FBL	Nucleus	Nucleolus	_	_	in vitro droplet formation,in vitro FRAP,in vivo droplet formation,in vivo FRAP	Enhanced green fluorescent protein (EGFP)–FBL formed liquid-like droplets that had high mobility and were vulnerable to hexanediol (HEX) treatment and high salt in vitro. Consistent with the direct interaction of DDX21 with FBL, mixing EGFP-FBL and mRuby3-DDX21 at the same concentration (32 μM) led to completely colocalized gel-like fibers.	liquid,hydrogel	EGFP–FBL formed liquid-like droplets that had high mobility and were vulnerable to hexanediol treatment and high salt in vitro. Consistent with the direct interaction of DDX21 with FBL, mixing EGFP-FBL and mRuby3-DDX21 at the same concentration (32 μM) led to completely colocalized gel-like fibers.	PS-self	1-321	DDX21	Q9NR30	Consistent with the direct interaction of DDX21 with FBL, mixing EGFP-FBL and mRuby3-DDX21 at the same concentration (32 μM) led to completely colocalized gel-like fibers.	SLERT	The addition of SLERT, but not of other control RNAs, enlarged DDX21-coated FBL droplets. Addition of SLERT also augmented the mobility of both DDX21 and FBL within DDX21-coated droplets.	_	_	_	_	_	_	_	_	_	_	_	FBRL_HUMAN	reviewed	rRNA 2'-O-methyltransferase fibrillarin (EC 2.1.1.-) (34 kDa nucleolar scleroderma antigen) (Histone-glutamine methyltransferase) (U6 snRNA 2'-O-methyltransferase fibrillarin)	FBL FIB1 FLRN	FBL FBL FIB1 FLRN FBRL	protein,RNA	_
psself321	Xinxin Wang	33522570	Homo sapiens	HeLa cells,HEK293T cells	P22087	FBL	Nucleus	Nucleolus	33522570-P22087-1,33522570-P22087-2,33522570-P22087-3	_	in vitro droplet formation,in vivo droplet formation	In this study, we show that the localization of fibrillarin(FBL) and its association with RNA binding proteins is regulated by this phase transition. Phenylalanine-to-serine substitutions of the phenylalanine:glycine repeats in the fibrillarin LC domain impede its phase transition into liquid-like droplets, as well as the hydrogel-like state composed of polymers, and also its incorporation into h…	liquid,hydrogel	In vitro assays showed that the fibrillarin LC domain can undergo phase transition into liquid-like droplets (LLDs), as well as the hydrogel-like state composed of polymers.	PS-self	2-77	FUS,TAF15,DHX9,nucleolin,DDX5,hnRNPA2	P35637,Q92804,Q08211,P19338,P17844,P22626	strong binding of the N-terminal LC domain of FUS was observed and the LC domains of TAF15, DHX9 or nucleolin were trapped at a moderate intensity by the hydrogel droplets. The LC domains of DDX5 or hnRNPA2 were only weakly bound to the hydrogel droplets.	_	_	_	_	_	_	p.F5S,p.F12S,p.F18S,p.F30S,p.F40S,p.F64S,p.F18S/F40S,p.F30S/F64S,p.F5S/F18S/F40S,p.F12S/F30S/F64S	the intensity of the hydrogel binding was decreased in all mutant LC domains when compared with the wild-type, and in particular, LC domains with F18/40S, F5/18/40S, or FallS substitutions exhibited the lowest trapping intensity, suggesting that residues F18 and F40 are critical to trapping by the hydrogel droplets.	N-terminal low complexity sequence (LC) domain	the phase transition of the fibrillarin LC domain is required for proper nucleolus localization of fibrillarin and its binding to different kinds of regulatory proteins.	_	_	_	FBRL_HUMAN	reviewed	rRNA 2'-O-methyltransferase fibrillarin (EC 2.1.1.-) (34 kDa nucleolar scleroderma antigen) (Histone-glutamine methyltransferase) (U6 snRNA 2'-O-methyltransferase fibrillarin)	FBL FIB1 FLRN	FBL FBL FIB1 FLRN FBRL	protein	mutation
psother268	Xinxin Wang	31540874	Homo sapiens	HeLa cells,HEK293T cells	P22087	FBL	Nucleus	Nucleolus	_	_	in vivo droplet formation,in vivo FRAP	FBL diffuses to the DFC, where local self-association via its glycine- and arginine-rich (GAR) domain forms phase-separated clusters to immobilize FBL-interacting pre-rRNA, thus promoting directional traffic of nascent pre-rRNA while facilitating pre-rRNA processing and DFC formation. These results unveil FC/DFC ultrastructures in nucleoli and suggest a conceptual framework for considering nascen…	hydrogel	Consistent with in vitro findings, increased IDR length in the GAR promoted FBL-self-association in cells, revealed by enhanced FBL self-association as polymers on native gels with increased IDR length in FBL mutants	PS-other	1-321	_	_	_	1–414 nt 5′ ETS-1	The addition of structured 1–414 nt 5′ ETS-1 sequences led to 5′ ETS-1 sorting to FBL droplets within 10 s.	_	_	_	_	_	_	GA-rich domain	the GAR domain determines FBL self-association, which is modulated by its IDR length	_	_	_	FBRL_HUMAN	reviewed	rRNA 2'-O-methyltransferase fibrillarin (EC 2.1.1.-) (34 kDa nucleolar scleroderma antigen) (Histone-glutamine methyltransferase) (U6 snRNA 2'-O-methyltransferase fibrillarin)	FBL FIB1 FLRN	FBL FBL FIB1 FLRN FBRL	RNA	_
psself490	Haotai Xie	35135293,33820972	Homo sapiens	SUM159 cells	O14526	Fcho1	Cytoplasm	_	_	_	in vitro droplet formation,in vitro FRAP,in vivo droplet formation,in vivo FRAP	Here we show that Eps15 and Fcho1/2 rely on weak, liquid-like interactions to catalyse endocytosis. In vitro, these weak interactions promote the assembly of protein droplets with liquid-like properties. Low light levels drove liquid-like assemblies, restoring normal rates of endocytosis in mammalian Eps15-knockout cells. By contrast, initiator proteins formed solid-like assemblies upon exposure …	liquid,solid	A multivalent network between Eps15 and Fcho1/2 promotes assembly of liquid-like condensates. Unlike Eps15, Fcho1/2 on its own assembled into solid-like polymorphous aggregates.	PS-self	_	Eps15	P42566	A multivalent network between Eps15 and Fcho1/2 promotes assembly of liquid-like condensates.	_	_	_	_	_	_	_	_	_	_	_	_	_	FCHO1_HUMAN	reviewed	F-BAR domain only protein 1	FCHO1 KIAA0290	Fcho1 FCHO1 KIAA0290 FCHO1	protein	_
psself491	Haotai Xie	35135293,33820972	Homo sapiens	SUM159 cells	Q0JRZ9	Fcho2	Cytoplasm	_	_	_	in vitro droplet formation,in vitro FRAP,in vivo droplet formation,in vivo FRAP	Here we show that Eps15 and Fcho1/2 rely on weak, liquid-like interactions to catalyse endocytosis. In vitro, these weak interactions promote the assembly of protein droplets with liquid-like properties. Low light levels drove liquid-like assemblies, restoring normal rates of endocytosis in mammalian Eps15-knockout cells. By contrast, initiator proteins formed solid-like assemblies upon exposure …	liquid,solid	A multivalent network between Eps15 and Fcho1/2 promotes assembly of liquid-like condensates. Unlike Eps15, Fcho1/2 on its own assembled into solid-like polymorphous aggregates.	PS-self	_	Eps15	P42566	A multivalent network between Eps15 and Fcho1/2 promotes assembly of liquid-like condensates.	_	_	_	_	_	_	_	_	_	_	_	_	_	FCHO2_HUMAN	reviewed	F-BAR domain only protein 2	FCHO2	Fcho2 FCHO2 FCHO2	protein	_
psother207	Xinxin Wang	31324804	Homo sapiens	HeLa cells	P02792	ferritin	Cytoplasm	_	_	_	in vivo droplet formation,in vivo FRAP	We engineered the light chain of human ferritin by fusing the F36M-FKBP (Fm) protein to the N terminus of the ferritin monomer. The resulting chimeric Fm-ferritin (FFm) has 24 Fm proteins pointing outside the nanocage, which act as self-interacting domains. Such a protein scaffold can easily be functionalized by fusing a protein of interest (POI-FFm). In the present study, we describe the ArtiGra…	liquid	ArtiGmCh recapitulate the main properties of phase-separated liquid droplets.	PS-other	the N terminus of the light chain	Fm,Pumilio 1	Q5T1M5,Q14671	the co-expression of an RNA-binding PUM.HD-FFm scaffold with a neutral mCherry-FFm scaffold eventually leads to the concentration-dependent phase separation of micrometric protein condensates, which recruit polyadenylated RNAs	NORAD lncRNA	We found that ArtiGEGFP/PUM were enriched in NORAD lncRNA	_	_	_	_	_	_	_	_	_	_	_	FRIL_HUMAN	reviewed	Ferritin light chain (Ferritin L subunit)	FTL	ferritin FTL FRIL	protein,RNA	_
psother902	Xinxin Wang	35307352	Homo sapiens	HeTOFLI cells	O15067	FGAMS	Cytoplasm	Purinosome	_	_	in vivo droplet formation	At early time points, purine-depleted HeTOFLI cells expressing FGAMS-EYFP displayed a diffuse phenotype that transitioned into discrete granules as time progressed. Figure 1 shows the condensation of FGAMS-EYFP in a representative cell at 12 h post-IPTG induction. Intensity values across a defined region within the same cell before and after triggering condensation verified that the FGAMS-EYFP wi…	liquid	The purinosome is an example of a liquid condensate.	PS-other	_	_	_	_	_	_	_	_	_	_	_	_	_	_	_	_	_	PUR4_HUMAN	reviewed	Phosphoribosylformylglycinamidine synthase (FGAM synthase) (FGAMS) (EC 6.3.5.3) (Formylglycinamide ribonucleotide amidotransferase) (FGAR amidotransferase) (FGAR-AT) (Formylglycinamide ribotide amidotransferase) (Phosphoribosylformylglycineamide amidotransferase)	PFAS KIAA0361	FGAMS PFAS KIAA0361 PUR4	_	_
psother892	Xinxin Wang	35231400	Homo sapiens	HEK293FT cell	P11362	FGFR1	Cytoplasm	Receptor cluster	35231400-P11362-1,35231400-P11362-2	The sizes of the circles represent the average sizes of droplets (μm2), and the color scale bars represent the number of droplets in a 0.0256-mm2 area.	in vitro droplet formation	To understand whether droplet formation could play a role in the regulation of RTK-containing signaling complexes, in the first instance, the intracellular domains of a subset of RTKs were investigated: pEGFRKinase−Tail, pHer2Kinase−Tail, pHer4Kinase−Tail, pFGFR1Kinase−Tail, pFGFR2Cyto, pVEGFR1Kinase−Tail, and pVEGFR2Kinase−Tail. We investigated the droplet formation with phosphorylated RTK intra…	_	_	PS-other	478-822	SHP2,SHC	Q06124,P29353-2	SHP2 C459S and SHC were able to form droplets with all the RTKs(EGFR,Her2,Her4,FGFR1,FGFR2,VEGFR1,VEGFR2) we tested apart from the pVEGFR2 Kinase-Tail-SHP2 C459S pair, which could reflect differences in affinities between the RTK pY sequences and SHP2C459S or SHC.	_	_	_	_	_	_	_	_	_	_	_	_	_	FGFR1_HUMAN	reviewed	Fibroblast growth factor receptor 1 (FGFR-1) (EC 2.7.10.1) (Basic fibroblast growth factor receptor 1) (BFGFR) (bFGF-R-1) (Fms-like tyrosine kinase 2) (FLT-2) (N-sam) (Proto-oncogene c-Fgr) (CD antigen CD331)	FGFR1 BFGFR CEK FGFBR FLG FLT2 HBGFR	FGFR1 FGFR1 BFGFR CEK FGFBR FLG FLT2 HBGFR FGFR1	protein	_
psother887	Xinxin Wang	35231400	Homo sapiens	HEK293FT cell	P21802	FGFR2	Cytoplasm	Receptor cluster	35231400-P21802-1,35231400-P21802-2,35231400-P21802-3,35231400-P21802-4	The sizes of the circles represent the average sizes of droplets (μm2), and the color scale bars represent the number of droplets in a 0.0256-mm2 area.	in vitro droplet formation,in vitro FRAP,in vivo droplet formation,in vivo FRAP	Here, we show a subset of phosphorylation-dependent RTK-mediated LLPS states. We then investigate the formation of phase-separated droplets comprising a ternary complex including the RTK, (FGFR2); the phosphatase, SHP2; and the phospholipase, PLCγ1, which assembles in response to receptor phosphorylation.	liquid	Using optimal protein concentrations derived from phase diagrams, we found that pFGFR2Cyto-SHP2C459S droplets display the liquid-like features of mobilization and fusing upon encounter, as well as in fluorescence recovery after the photobleaching (FRAP) experiments where the fluorescence of pFGFR2Cyto-SHP2C459S droplets recovered within minutes.	PS-other	400-821	SHP2,SHC,PLCγ1	Q06124,P29353-2,P19174	Droplet formation observed between pFGFR2 Cyto, SHP2 C459S, and pPLCγ1. SHP2 C459S and SHC were able to form droplets with all the RTKs(EGFR,Her2,Her4,FGFR1,FGFR2,VEGFR1,VEGFR2) we tested apart from the pVEGFR2 Kinase-Tail-SHP2 C459S pair, which could reflect differences in affinities between the RTK pY sequences and SHP2C459S or SHC.	_	_	_	_	_	_	_	_	_	_	_	_	_	FGFR2_HUMAN	reviewed	Fibroblast growth factor receptor 2 (FGFR-2) (EC 2.7.10.1) (K-sam) (KGFR) (Keratinocyte growth factor receptor) (CD antigen CD332)	FGFR2 BEK KGFR KSAM	FGFR2 FGFR2 BEK KGFR KSAM FGFR2	protein	_
psother49	Xinxin Wang	27212236	Homo sapiens	X. laevis oocytes	P22087	FIB1	Nucleus	Nucleolus	27212236-P22087-1,27212236-P22087-2,27212236-P22087-3	_	in vitro droplet formation,in vitro FRAP,in vivo droplet formation,in vivo FRAP	we find that FIB1::GFP (hereafter referred to simply as FIB1) can phase separate in vitro under near physiological protein and salt concentrations, giving rise to condensed liquid-phase droplets that are roughly 50-fold more concentrated with protein than the surrounding dilute phase. Indeed, in the presence of 5 μg/mL rRNA and 150 mM NaCl, FIB1 condenses into droplets at a protein concentration …	liquid,hydrogel	we see liquid-like FIB1 droplets evolve into sticky gel-like structures over a 2 hour time period.	PS-other	1-321	NPM1	P06748	In vitro FIB1 and NPM1 coexist as multiphase droplets	rRNA,polyU 50 RNA	In the presence of 5 μg/mL rRNA and 150 mM NaCl, FIB1 condenses into droplets at a protein concentration of roughly 600 nM. FIB1 can phase separate even in the presence of non-specific poly-U50 and heparin, suggesting that electrostatic interactions contribute to droplet assembly.	_	_	_	_	ΔC,ΔN	We find that the R/G domain (FIB1ΔC) is sufficient to form liquid-like droplets in vitro, while the MD alone (FIB1ΔN) is unable to form droplets in vitro. Interestingly, FIB1ΔC can phase separate into liquid-like droplets in vitro, even in the absence of RNA.	disordered R/G domain,methyltransferase domain(MD)	the disordered R/G domain of FIB1 can drive phase separation, but the time-dependent viscoelastic properties of full-length FIB1 require the RNA-binding MD	_	_	_	FBRL_HUMAN	reviewed	rRNA 2'-O-methyltransferase fibrillarin (EC 2.1.1.-) (34 kDa nucleolar scleroderma antigen) (Histone-glutamine methyltransferase) (U6 snRNA 2'-O-methyltransferase fibrillarin)	FBL FIB1 FLRN	FIB1 FBL FIB1 FLRN FBRL	protein,RNA	mutation
psother224	Xinxin Wang	31399547	Homo sapiens	NIH 3T3 cells,X. laevis oocytes	P22087	FIB1	Nucleus	Nucleolus	_	_	in vivo droplet formation,in vivo FRAP	To modulate the interaction of proteins within the nucleolus, we fused proteins found in each nucleolar compartment (GC–NPM1, DFC–FIB1, and FC–RPA16) with Cry2olig; we refer to these variants as “opto-” (e.g. opto-NPM1) and expressed them in NIH3T3 cells at a range of concentrations using lentiviral transfection. The fused proteins localize to their respective nucleolar compartment, with colocali…	liquid,hydrogel	Strikingly, in Lat-A–treated X. laevis nuclei expressing opto-NPM1, exposure to blue light results in nucleoli that no longer coalesce into spherical droplets but rather clump onto each other much like hard sticky beads; even after more than 2 h, these nucleoli are not able to relax and round up to a sphere	PS-other	1-321	_	_	_	_	_	_	_	_	_	_	_	_	_	_	_	_	FBRL_HUMAN	reviewed	rRNA 2'-O-methyltransferase fibrillarin (EC 2.1.1.-) (34 kDa nucleolar scleroderma antigen) (Histone-glutamine methyltransferase) (U6 snRNA 2'-O-methyltransferase fibrillarin)	FBL FIB1 FLRN	FIB1 FBL FIB1 FLRN FBRL	_	_
psother320	Haotai Xie	32165560	Homo sapiens	Human keratinocytes	P20930	filaggrin	Cytoplasm	_	_	_	in vivo droplet formation,in vivo FRAP	Here, we found that filaggrin assembles keratohyalin granules (KGs) through liquid-liquid phase separation. The dynamics of phase separation governed terminal differentiation and were disrupted by human skin barrier disease-associated mutations. We imaged cells as they neared the skin surface and found that environmentally regulated KG phase dynamics drive squame formation. Thus, epidermal struct…	liquid	Live-cell imaging revealed that human keratinocytes (HaCATs) harboring our engineered filaggrins underwent granule rearrangements and fusion events that are hallmarks of liquid-like droplets.	PS-other	_	_	_	_	_	_	_	_	_	_	mut-n2 FLG mutation	S100 domain with mut-n2 FLG mutations still failed to phase separate appreciably even at high concentration	S100 domain	The S100 (dimerization) domain of human FLG enhances the phase-separation propensity of FLG repeat proteins but fails to rescue phase behavior in disease-associated variants with ≤2 FLG repeats.	_	_	The S100 dimerizing domain of FLG variants increased recovery half-life after photobleaching even further, while deletion of the carboxy tail, a small truncation mutation seen in some patients, accelerated recovery.	FILA_HUMAN	reviewed	Filaggrin	FLG	filaggrin FLG FILA	_	mutation,oligomerization
psother609	Haotai Xie	33259919,30853400	Homo sapiens	HeLa cells	Q8TDY2	FIP200	Cytoplasm	_	_	_	in vitro droplet formation,in vivo droplet formation	Disordered residues 326-380 of p62 directly interact with the C-terminal region (CTR) of FIP200. Crystal structure determination shows that the FIP200 CTR contains a dimeric globular domain that we designated the "Claw" for its shape. The recruitment of the FIP200 CTR slows the phase separation of ubiquitinated proteins by p62 in a reconstituted system.	_	_	PS-other	1429-1594	p62	Q13501	The recruitment of the FIP200 CTR slows the phase separation of ubiquitinated proteins by p62 in a reconstituted system.	_	_	_	_	_	_	p.F1574W,p.R1573D,p.R1584A,p.F1574A	We detected robust recruitment of the WT GFP-FIP200 CTR and the F1574W mutant, whereas the recruitment of the R1573D and R1584A mutants was severely impaired or completely abolished. The F1574W mutant also showed a markedly reduced interaction with p62. The F1574A mutant of FIP200 CTR was also recruited to p62-ubiquitin condensates although it showed a tendency to aggregate by itself in solution.	C-terminal region	The recruitment of the FIP200 C-terminal region (CTR) slows the phase separation of ubiquitinated proteins by p62 in a reconstituted system.	_	_	_	RBCC1_HUMAN	reviewed	RB1-inducible coiled-coil protein 1 (FAK family kinase-interacting protein of 200 kDa) (FIP200)	RB1CC1 KIAA0203 RBICC	FIP200 RB1CC1 KIAA0203 RBICC RBCC1	protein	mutation
psother730	Xinxin Wang	34407274,31006538	Homo sapiens	HEK293T cells	Q8TDY2	FIP200	Cytoplasm	_	_	_	in vivo droplet formation	TEX264-GFP formed larger punctate structures under starvation conditions. Most of these structures colocalized with the autophagosomal protein LC3, as well as the isolation membrane proteins FIP200 and WIPI2. These results suggest that TEX264 associates with autophagic membranes from an early phase of autophagosome formation.	_	_	PS-other	_	TEX264	Q9Y6I9	TEX264-GFP formed larger punctate structures under starvation conditions. Most of these structures colocalized with the autophagosomal protein LC3, as well as the isolation membrane proteins FIP200 and WIPI2.	_	_	_	_	_	_	_	_	_	_	_	_	_	RBCC1_HUMAN	reviewed	RB1-inducible coiled-coil protein 1 (FAK family kinase-interacting protein of 200 kDa) (FIP200)	RB1CC1 KIAA0203 RBICC	FIP200 RB1CC1 KIAA0203 RBICC RBCC1	protein	_
psother209	Xinxin Wang	31324804	Homo sapiens	HeLa cells	Q5T1M5	Fm	Cytoplasm	_	_	_	in vivo droplet formation,in vivo FRAP	We engineered the light chain of human ferritin by fusing the F36M-FKBP (Fm) protein to the N terminus of the ferritin monomer. The resulting chimeric Fm-ferritin (FFm) has 24 Fm proteins pointing outside the nanocage, which act as self-interacting domains. Such a protein scaffold can easily be functionalized by fusing a protein of interest (POI-FFm). In the present study, we describe the ArtiGra…	liquid	ArtiGmCh recapitulate the main properties of phase-separated liquid droplets.	PS-other	_	ferritin,Pumilio 1	P02792,Q14671	the co-expression of an RNA-binding PUM.HD-FFm scaffold with a neutral mCherry-FFm scaffold eventually leads to the concentration-dependent phase separation of micrometric protein condensates, which recruit polyadenylated RNAs	NORAD lncRNA	We found that ArtiGEGFP/PUM were enriched in NORAD lncRNA	_	_	_	_	_	_	_	_	_	_	_	FKB15_HUMAN	reviewed	FK506-binding protein 15 (FKBP-15) (133 kDa FK506-binding protein) (133 kDa FKBP) (FKBP-133) (WASP- and FKBP-like protein) (WAFL)	FKBP15 KIAA0674	Fm FKBP15 KIAA0674 FKB15	protein,RNA	_
psother341	Haotai Xie	32302565,32302570	Homo sapiens	U2OS cells	Q06787	FMR1	Cytoplasm	Stress granule	_	_	in vivo droplet formation,in vivo FRAP	In a panel of abundant and frequently studied GFP-tagged SG (n = 20) and PB (n = 3) proteins, only eight SG proteins (USP10, UBAP2L, CAPRIN1, FMR1, FXR1, NUFIP2, G3BP1, and G3BP2A) partition strongly into NTF2 condensates (G3BPΔRBD Corelets). Note concentration dependence of condensation in untreated cells for DCP1A, UBAP2L, FMR1, and FXR1, which is affected by As-treatment.	liquid	Such condensates mimic the properties of endogenous SGs, including a dependence on RNA influx, recruitment of SG proteins and polyA+ mRNA with attachment of PBs, and liquid-like dynamics.	PS-other	_	G3BP1,G3BP2	Q13283,Q9UN86	In a panel of abundant and frequently studied GFP-tagged SG (n = 20) and PB (n = 3) proteins, only eight SG proteins (USP10, UBAP2L, CAPRIN1, FMR1, FXR1, NUFIP2, G3BP1, and G3BP2A) partition strongly into NTF2 condensates (G3BPΔRBD Corelets).	_	_	_	_	_	_	_	_	_	_	_	_	_	FMR1_HUMAN	reviewed	Synaptic functional regulator FMR1 (Fragile X mental retardation protein 1) (FMRP) (Protein FMR-1)	FMR1	FMR1 FMR1 FMR1	protein	_
psother237	Xinxin Wang	31439799	Homo sapiens	_	Q06787	FMRP	Cytoplasm	_	31439799-Q06787-1,31439799-Q06787-2	_	in vitro droplet formation,in vitro FRAP	We found that different FMRP serine/threonine and CAPRIN1 tyrosine phosphorylation patterns control phase separation propensity with RNA, including subcompartmentalization, and tune deadenylation and translation rates in vitro. The resulting evidence for residue-specific interactions underlying co–phase separation, phosphorylation-modulated condensate architecture, and enzymatic activity within c…	liquid	The dynamic and liquid properties of these coexisting phases were confirmed by fluorescence recovery after photobleaching experiments and observations of liquid-like fusion	PS-other	445-632	CAPRIN1	Q14444	Using fluorescence microscopy, we observed that CAPRIN1 does not co–phase-separate with FMRP even at protein concentrations of 1 mM, but does so with pFMRP over a wide range of concentrations	_	_	_	_	S500/504/511/514,T463/502/518/573/574/592/594/598;phosphorylation	Using fluorescence microscopy, we observed that CAPRIN1 does not co–phase-separate with FMRP even at protein concentrations of 1 mM, but does so with pFMRP over a wide range of concentrations. Because both FMRP and CAPRIN1 contain positively charged Arg-rich regions, we infer that FMRP phosphorylation reduces electrostatic repulsion to regulate its interaction and its ability to co-phase-separate…	_	_	_	_	_	_	_	FMR1_HUMAN	reviewed	Synaptic functional regulator FMR1 (Fragile X mental retardation protein 1) (FMRP) (Protein FMR-1)	FMR1	FMRP FMR1 FMR1	protein	PTM
psother146	Haotai Xie	30765518	Homo sapiens	CHO cells	Q06787	FMRP	Nucleus	Neuronal granule	30765518-Q06787-1	_	in vitro droplet formation,in vitro FRAP,in vivo droplet formation	FMRP forms membraneless foci in cells and liquid droplets with RNA in vitro mediated by its low-complexity region. FMRPLCR phosphorylation increases its phase-separation propensity possibly through increasing negative charge densities of glutamic/ aspartic acid-rich clusters. Arginine perturbations disrupt FMRPLCR-sc1 RNA phase separation but do not notably affect FMRPLCR binding to sc-1 RNA.	liquid	FMRP forms membraneless foci in cells and liquid droplets in vitro mediated by its low-complexity region.	PS-other	445-632	_	_	_	sc1 RNA	FMRP forms membraneless foci in cells and liquid droplets with RNA in vitro mediated by its low-complexity region.	_	_	S;phosphorylation,R;methylation	FMRP LCR phosphorylation increases its phase-separation propensity possibly through increasing negative charge densities of Glutamic/Aspartic acid-rich clusters. FMRP LCR methylation decreases phase-separation propensity without notably altering sc1 RNA-binding affinity.	_	_	low-complexity domain(LCD)	FMRP phase separates in vitro with RNA into liquid droplets mediated by its C-terminal low-complexity disordered region (i.e., FMRP LCR).	_	_	_	FMR1_HUMAN	reviewed	Synaptic functional regulator FMR1 (Fragile X mental retardation protein 1) (FMRP) (Protein FMR-1)	FMR1	FMRP FMR1 FMR1	RNA	PTM
psself6	Xinxin Wang	22579281	Homo sapiens	_	P35637	FUS	Cytoplasm	_	_	_	in vitro droplet formation	Exposure of cell or tissue lysates to a biotinylated isoxazole (b-isox) chemical precipitated hundreds of RNA binding proteins with significant overlap to the constituents of RNA granules. The LC sequences within these proteins are both necessary and sufficient for b-isox-mediated aggregation, and these domains can undergo a concentration-dependent phase transition to a hydrogel-like state in the…	hydrogel	The LC sequences within these proteins are both necessary and sufficient for b-isox-mediated aggregation, and these domains can undergo a concentration-dependent phase transition to a hydrogel-like state in the absence of the chemical.	PS-self	2-214	hnRNPA2,RBM3,hnRNPA1,TIA1,CPEB2,FMRP,CIRBP,TDP43,Sup35	P22626,P98179,P09651,P31483,Q7Z5Q1,Q06787,Q14011,Q13148,P05453	Homotypic trapping of the GST:FUS LC by the mCherry:FUS LC hydrogel was sufficiently avid that GFP signal hardly decayed over the hour-long washout period. The LC domains of hnRNPA2 and RBM3 RNA binding proteins adhered to the hydrogel with moderate apparent avidity. The hnRNPA1, TIA1 and CPEB2 LC domains bound to the hydrogel with more modest avidity. Binding of the LC domains of four additional…	_	_	_	_	_	_	p.Y17S/Y75S/Y81S/Y143S/Y149S,p.Y14S/Y17S/Y33S/Y38S/Y41S/Y130S/Y143S/Y149S/Y155S,p.Y14S/Y17S/Y33S/Y38S/Y41S/Y55S/Y58S/Y91S/Y97S/Y100S/Y130S/Y143S/Y149S/Y155S/Y161S,p.Y6S/Y14S/Y17S/Y25S/Y33S/Y38S/Y41S/Y50S/Y55S/Y58S/Y66S/Y75S/Y81S/Y91S/Y97S/Y100S/Y113S/Y122S/Y130S/Y136S/Y143S/Y149S/Y155S/Y161S/Y177S/Y194S/Y208S	we prepared mutated derivatives of GFP:FUS LC wherein varying numbers of tyrosine residues in the [G/S]Y[G/S] motifs were mutated to serine. The S1 mutant(p.Y17S/Y75S/Y81S/Y143S/Y149S) changed 5 of the relevant tyrosine residues in the LC domain of FUS to serine. The S2(p.Y14S/Y17S/Y33S/Y38S/Y41S/Y130S/Y143S/Y149S/Y155S) and S3(p.Y14S/Y17S/Y33S/Y38S/Y41S/Y55S/Y58S/Y91S/Y97S/Y100S/Y130S/Y143S/Y149…	low-complexity domain(LCD)	The LC domains are both necessary and sufficient for b-isox-mediated precipitation, for hydrogel formation, and for retention by pre-formed hydrogel droplet.	_	_	_	FUS_HUMAN	reviewed	RNA-binding protein FUS (75 kDa DNA-pairing protein) (Oncogene FUS) (Oncogene TLS) (POMp75) (Translocated in liposarcoma protein)	FUS TLS	FUS FUS TLS FUS	protein	mutation
psself49	Xinxin Wang	26727894,24268778	Homo sapiens	_	P35637	FUS	Cytoplasm	Stress granule	_	_	in vitro droplet formation	Here, we examine the mechanism of this process and find that RNA binding nucleates the formation of higher-order FUS ribonucleoprotein assemblies that bind the CTD. Both the low-complexity domain and the arginine-glycine rich domain of FUS contribute to assembly. The assemblies appear fibrous by electron microscopy and have characteristics of β zipper structures.	hydrogel	Protein constructs containing the assembly domains of FUS also readily formed microscopic hydrogels.	PS-self	1-526,RGG domain,LC domain	_	_	_	48 nt RNA from the promoter of DNMT3b	FUS in the absence of RNA had some ability to spontaneously form ropey assemblies but mostly was found in round disk-shaped assemblies ranging from 30 to 50 nm in diameter. Upon addition of RNA, large branched assemblies were formed and sub-architecture could be observed that appeared as bundles of fibers forming the branches of these ropey structures.	_	_	_	_	_	_	_	_	_	_	_	FUS_HUMAN	reviewed	RNA-binding protein FUS (75 kDa DNA-pairing protein) (Oncogene FUS) (Oncogene TLS) (POMp75) (Translocated in liposarcoma protein)	FUS TLS	FUS FUS TLS FUS	RNA	_
psself67	Xinxin Wang	28942918	Homo sapiens	_	P35637	FUS	Cytoplasm	Stress granule	_	_	in vitro droplet formation	Here, we investigate the phase separation properties of a class of intrinsically disordered scaffold proteins that we refer to as “FUS family proteins,” because they share similar domain structures, and the first described member of this family was Fused in Sarcoma, or FUS. There are about 30 FUS family proteins in the human genome. . These include FET proteins (FUS and the related proteins EWSR1…	liquid,hydrogel	Substitution of glycine for alanine in FUS does not significantly affect the saturation concentration. However, a glycine to alanine (G→A) variant changes the fusion rate of two droplets by more than two orders of magnitude. This suggests that the glycine residues maintain the liquid-like nature of the drops.	PS-self	1-214	_	_	_	_	_	_	_	S30/42/54/61/84/87/112/117/131/142,T7/11/19/68;phosphorylation	Phosphorylation by DNA-PK reduced binding of wild-type FUS-LC: GFP to mCherry:FUS hydrogels by a factor of ten.	p.S84A/S87A,p.T7A/T11A,p.S131A/S142A,p.S112A/S117A,p.T19A/S30A,p.S42A/S54A,p.S30A/S61A,p.S61A/T68A	Effects of the double Ala substitutions on the ability of DNA-PK to either inhibit hydrogel binding by FUS-LC or melt FUS-LC droplets were correlatively similar. Elimination of phosphorylation sites within the core-forming region identified by solid state NMR (i.e., the S42A/S54A, S61A/T68A, and S42A/S84A mutants) strongly reduced the effects of DNA-PK treatment on both hydrogel binding and dropl…	low-complexity domain(LCD)	Here we report results from solid state NMR experiments to characterize the molecular structure of fibrils formed by the LC domain of the fused in sarcoma (FUS) RNA-binding protein (FUS-LC).	_	_	_	FUS_HUMAN	reviewed	RNA-binding protein FUS (75 kDa DNA-pairing protein) (Oncogene FUS) (Oncogene TLS) (POMp75) (Translocated in liposarcoma protein)	FUS TLS	FUS FUS TLS FUS	_	PTM,mutation
psself78	Xinxin Wang	29425497	Homo sapiens	_	P35637	FUS	Cytoplasm	Stress granule	_	_	in vitro droplet formation	We observed that LLPS of SNAP fusions of FUSIDR is strongly impaired in yeast lysates, which contained ∼10 mg/mL protein. We observed LLPS with identical concentrations of RNA and SNAP-PTB, when SNAP-PTB was fused to either the FUS or Pub1 IDRs. Phase-separated droplets formed at 37.5 mM NaCl by SNAP-hnRNP A1IDR, SNAP-FUSIDR, SNAP-eIF4GIIIDR in the absence or presence of 100 mg/mL BSA, lysozyme, …	liquid	Phase-separated droplets formed by SNAP-eIF4GIIIDR (35 µM), SNAP-hnRNP A1IDR (5.25 µM), or SNAP-FUSIDR (5 µM) in the presence of either 10 nM FITC-BSA or 100 nM FITC-lysozyme.	PS-self	1-237	PTB	Q9UKA9	we observed LLPS with identical concentrations of RNA and SNAP-PTB, when SNAP-PTB was fused to either the FUS or Pub1 IDRs	(UCUCUAAAAA)5	we observed LLPS with identical concentrations of RNA and SNAP-PTB, when SNAP-PTB was fused to either the FUS or Pub1 IDRs	_	_	_	_	_	_	_	_	_	_	_	FUS_HUMAN	reviewed	RNA-binding protein FUS (75 kDa DNA-pairing protein) (Oncogene FUS) (Oncogene TLS) (POMp75) (Translocated in liposarcoma protein)	FUS TLS	FUS FUS TLS FUS	protein,RNA	_
psself119	Haotai Xie	30021151	Homo sapiens	Drosophila melanogaster,U2OS cells,Hela cells	P35637	FUS	Cytoplasm	Stress granule	_	_	in vitro droplet formation	We generated a Drosophila model of FUS toxicity and identified a previously unrecognized synergistic effect between the N-terminal prion-like domain and the C-terminal arginine-rich domain to mediate toxicity. Although the prion-like domain is generally considered to mediate aggregation of FUS, we find that arginine residues in the C-terminal low-complexity domain are also required for maturation…	liquid,hydrogel	RGG domains are required for efficient binding of the FUS C-terminal domain to phase-separated QGSY hydrogels and liquid droplets.	PS-self	1-526	_	_	_	_	_	_	_	_	_	p.P525L,allRtoG(in RGG2 region)	Mutating RGG2 increased the dynamics and the fractional recovery of FUS again, and the dynamics of the FUS RGG2 mutant were unaltered compared to those of young SGs. We generated recombinant full-length FUS and a mutant replacing all arginines in RGG2 by glycines. Both WT and mutant FUS could phase separate in the test tube, as indicated by the spontaneous droplet formation. However, the RGG2 mut…	N-terminal QGSY low-complexity domain,RGG2 domain	FUS requires its two LCDs, both the prion-like QGSY and the arginine-rich RGG2, in cis for toxicity. These LCDs are known to act as binding modules and mediate phase separation of FUS.	_	_	_	FUS_HUMAN	reviewed	RNA-binding protein FUS (75 kDa DNA-pairing protein) (Oncogene FUS) (Oncogene TLS) (POMp75) (Translocated in liposarcoma protein)	FUS TLS	FUS FUS TLS FUS	_	mutation
psself149	Xinxin Wang	31270472	Homo sapiens	_	P35637	FUS	Nucleus	_	_	_	in vitro droplet formation	By combining NMR and Raman spectroscopy, mutagenesis, and molecular simulation, we demonstrate that heterogeneous interactions involving all residue types underlie LLPS of human FUS LC. We find no evidence that FUS LC adopts conformations with traditional secondary structure elements in the condensed phase, rather it maintains conformational heterogeneity. We show that hydrogen bonding, π/sp2 and…	liquid	We demonstrate that the condensed phase is devoid of detectable static structures and that amorphous aggregates of FUS LC are structurally different from the liquid phase.	PS-self	IDR region	_	_	_	_	_	_	_	_	_	p.Q27S/Q28S/Q93S/Q94S/Q132S/Q133S/Q157S/Q158S,p.Q8S/Q9S/Q60S/Q62S/Q102S/Q103S/Q139S/Q140S,p.S30Q/S44Q/S48Q/S53Q/S70Q/S84Q/S89Q/S95Q/S108Q/S117Q/S119Q/S127Q,p.Y6F/Y14F/Y17F/Y25F/Y33F/Y38F/Y41F/Y50F/Y55F/Y58F/Y66F/Y75F/Y81F/Y91F/Y97F/Y100F/Y113F/Y122F/Y130F/Y136F/Y143F/Y149F/Y155F/Y161F	Reduced glutamine content (p.Q27S/Q28S/Q93S/Q94S/Q132S/Q133S/Q157S/Q158S, p.Q8S/Q9S/Q60S/Q62S/Q102S/Q103S/Q139S/Q140S) resulted in higher concentration of protein remaining in the supernatant compared to WT, suggesting that removal of glutamine reduced phase separation. Increased glutamine content (p.S30Q/S44Q/S48Q/S53Q/S70Q/S84Q/S89Q/S95Q/S108Q/S117Q/S119Q/S127Q) decreased protein concentration …	low-complexity domain(LCD)	FUS LC LLPS is governed by non-specific hydrogen bonding, hydrophobic and π/sp2 interactions that involve all of the residue types within the sequence.	_	_	_	FUS_HUMAN	reviewed	RNA-binding protein FUS (75 kDa DNA-pairing protein) (Oncogene FUS) (Oncogene TLS) (POMp75) (Translocated in liposarcoma protein)	FUS TLS	FUS FUS TLS FUS	_	mutation
psself210	Haotai Xie	32426986	Homo sapiens	_	P35637	FUS	Cytoplasm	_	_	_	in vitro droplet formation	First, we show that a particle-based molecular dynamics model can reproduce known phase separation properties of a FUS condensate, including its critical concentration and susceptibility to mutations. Next, we obtain a polymer physics representation of a FUS condensate by examining the behavior of a single FUS protein as a function of temperature. We use the chain collapse theory to determine the…	liquid	After ∼1 μs simulation, 64 wild-type (WT) FUS proteins were observed to condense into one liquid-like droplet of the average FUS concentration of 7.8 Mm.	PS-self	1-163,164-526	_	_	_	_	_	_	_	_	_	_	_	prion-like domain (PLD),RNA-binding domain (RBD)	Recent experimental study have identified the interactions between the arginine residues of RBD and the tyrosine residues of PLDs as the principal determinant of FUS’s phase separation behavior.	_	_	_	FUS_HUMAN	reviewed	RNA-binding protein FUS (75 kDa DNA-pairing protein) (Oncogene FUS) (Oncogene TLS) (POMp75) (Translocated in liposarcoma protein)	FUS TLS	FUS FUS TLS FUS	_	_
psself218	Haotai Xie	32577653	Homo sapiens	_	P35637	FUS	_	_	_	_	in vitro droplet formation	We found that N partitions into hnRNPA2 LC and TDP-43 CTD droplets even when attached to the maltose binding protein (MBP) solubility tag. In contrast, MBP-N did not partition into FUS LC, suggesting a weaker interaction with FUS LC than with TDP-43 CTD or hnRNPA2 LC. hese results indicate that N can interact with and partition into liquid phases formed by many human RNA-binding proteins, suggest…	liquid	N can interact with and partition into liquid phases formed by many human RNA-binding proteins.	PS-self	_	N	P0DTC9	N partitions into hnRNPA2, TDP-43, and FUS droplets	varying torula yeast RNA	Protein-RNA interactions stimulate N phase separation and suggest that screening out the electrostatic interactions between N and RNA reduces LLPS.	_	_	_	_	_	_	low-complexity domain(LCD)	MBP-N did not partition into FUS LC, suggesting a weaker interaction with FUS LC than with TDP-43 CTD or hnRNPA2 LC.	_	_	_	FUS_HUMAN	reviewed	RNA-binding protein FUS (75 kDa DNA-pairing protein) (Oncogene FUS) (Oncogene TLS) (POMp75) (Translocated in liposarcoma protein)	FUS TLS	FUS FUS TLS FUS	protein,RNA	_
psself220	Haotai Xie	32585960,29677513	Homo sapiens	_	P35637	FUS	Cytoplasm	_	_	_	in vitro droplet formation	We show that the importin karyopherin-β2/transportin-1 inhibits LLPS of FUS. This activity depends on tight binding of karyopherin-β2 to the C-terminal proline-tyrosine nuclear localization signal (PY-NLS) of FUS. Nuclear magnetic resonance (NMR) analyses reveal weak interactions of karyopherin-β2 with sequence elements and structural domains distributed throughout the entirety of FUS. Biochemica…	liquid	FUS droplets fuse with each other and by 24 hours accumulate into large mats of phase-separated liquid.	PS-self	1-163,164-500	_	_	_	_	_	_	_	_	_	_	_	low-complexity domain (LCD),RGGs regions	Together, these studies show that the LC and RGGs regions are the main determinants of FUS LLPS.	_	_	_	FUS_HUMAN	reviewed	RNA-binding protein FUS (75 kDa DNA-pairing protein) (Oncogene FUS) (Oncogene TLS) (POMp75) (Translocated in liposarcoma protein)	FUS TLS	FUS FUS TLS FUS	_	_
psself274	Haotai Xie	33200826	Homo sapiens	_	P35637	FUS	Cytoplasm	_	_	_	in vitro droplet formation	In addition, N partitions in vitro into phase‐separated forms of full‐length human hnRNPs (TDP‐43, FUS, hnRNPA2) and their low‐complexity domains (LCs). N can enter liquid condensates formed by many human RNA‐binding proteins, consistent with the presence of weak protein‐protein interactions between N and human hnRNPs.	liquid,hydrogel	SARS‐CoV‐2 N is able to form liquid‐like compartments to sequester RNA. N in the presence of polyG RNA showed substantial irregularly shaped assemblies and no spherical, liquid‐looking droplets.	PS-self	LC domain	N	P0DTC9	N partitions in vitro into phase‐separated forms of full‐length human hnRNPs (TDP‐43, FUS, hnRNPA2) and their low‐complexity domains (LCs).	_	_	_	_	_	_	_	_	low-complexity domain(LCD)	N partitions into FUS LC droplets only after cleavage of the MBP tag.	_	_	_	FUS_HUMAN	reviewed	RNA-binding protein FUS (75 kDa DNA-pairing protein) (Oncogene FUS) (Oncogene TLS) (POMp75) (Translocated in liposarcoma protein)	FUS TLS	FUS FUS TLS FUS	protein	_
psself294	Haotai Xie	33260713,28924037	Homo sapiens	_	P35637	FUS	Cytoplasm	_	_	_	in vitro droplet formation	Wild-type FUS promotes LLPS of multivalent interacting proteins in cis. Tyrosine residues across FUS make similar contributions to LLPS. FUS mutants oppose phase separation by altering self-associations of the entire molecules. Phosphorylation of FUS disassembles liquid droplets.	liquid	Liquid droplets observed by bright-field microscopy when 8.3 μm SH3 3–FUS(WT) and 6.3 μm PRM4 were mixed.	PS-self	1-214	_	_	_	_	_	_	_	S26/42/61/28;phosphorylation	Phosphorylation of FUS disassembles liquid droplets.	27YtoS	FUS(27S) is not a highly specific LLPS inhibitor but may be able to generally reduce the self-association of tethered proteins and thus oppose their LLPS.	intrinsically disordered region (IDR)	The aromatic sequence determinants for LLPS are relatively uniformly distributed across the FUS intrinsically disordered region (IDR).	_	_	_	FUS_HUMAN	reviewed	RNA-binding protein FUS (75 kDa DNA-pairing protein) (Oncogene FUS) (Oncogene TLS) (POMp75) (Translocated in liposarcoma protein)	FUS TLS	FUS FUS TLS FUS	_	PTM,mutation
psself322	Xinxin Wang	33547841	Homo sapiens	_	P35637	FUS	Cytoplasm	_	33547841-P35637-1	DIC microscopy of unacetylated and N-terminal acetylated FUS LC (FUS LC Nt-Ac) show both forms of FUS LC form liquid droplets.	in vitro droplet formation	First, we find that FUS is predominantly acetylated in two human cell types and stress conditions. Next, we show that recombinant FUS LC can be acetylated when co-expressed with the NatA complex in Escherichia coli. Using NMR spectroscopy, we find that N-terminal acetylated FUS LC (FUS LC Nt-Ac) does not notably alter monomeric FUS LC structure or motions. Despite no difference in structure, Nt-A…	liquid,solid	DIC microscopy of unacetylated and Nt-Ac FUS LC show both forms of FUS LC form liquid droplets. Irregularly shaped aggregates were the major species present after 4 hr for unacetylated FUS LC while droplets were still the predominant morphology for Nt-Ac FUS LC at 24 hr.	PS-self	2-163	_	_	_	_	_	_	_	acetylation	N-terminal acetylation slightly enhances phase separation of FUS LC	_	_	_	_	_	_	_	FUS_HUMAN	reviewed	RNA-binding protein FUS (75 kDa DNA-pairing protein) (Oncogene FUS) (Oncogene TLS) (POMp75) (Translocated in liposarcoma protein)	FUS TLS	FUS FUS TLS FUS	_	PTM
psself330	Xinxin Wang	33597515	Homo sapiens	_	P35637	FUS	_	_	33597515-P35637-1,33597515-P35637-2	_	in vitro droplet formation	Here we show that cellular proteins, which form condensates at low salt concentrations, including FUS, TDP-43, Brd4, Sox2, and Annexin A11, can reenter a phase-separated regime at high salt concentrations. By bringing together experiments and simulations, we demonstrate that this reentrant phase transition in the high-salt regime is driven by hydrophobic and non-ionic interactions, and is mechani…	liquid	An analysis of droplet shape revealed that both low- and high-salt condensates exhibit a high degree of circularity, and have similar areal distributions, substantiating their liquid-like character and structural similarities in both salt regimes.	PS-self	1-526	_	_	_	_	_	_	_	_	_	_	_	_	_	_	_	_	FUS_HUMAN	reviewed	RNA-binding protein FUS (75 kDa DNA-pairing protein) (Oncogene FUS) (Oncogene TLS) (POMp75) (Translocated in liposarcoma protein)	FUS TLS	FUS FUS TLS FUS	_	_
psself365	Haotai Xie	33947944	Homo sapiens	_	P35637	FUS	Cytoplasm	_	_	_	in vitro droplet formation	Here, we found that FUS transforms into the amorphous aggregation state as an instant response to the shear stress caused by usual pipetting even at a low FUS concentration, 100 nM. It was revealed that non-coding RNA can suppress the transformation of FUS into aggregates. The suppressive effect of RNA on FUS aggregation is sequence-dependent.	solid	The number of FUS particles that are resistant to 1,6-hexanediol treatment and thus are supposed to be not droplets but aggregates increased as the number of pipetting strokes increased.	PS-self	_	_	_	_	pncRNA	pncRNA can protect FUS from aggregation caused by the shear stress of pipetting.	_	_	_	_	_	_	_	_	_	_	_	FUS_HUMAN	reviewed	RNA-binding protein FUS (75 kDa DNA-pairing protein) (Oncogene FUS) (Oncogene TLS) (POMp75) (Translocated in liposarcoma protein)	FUS TLS	FUS FUS TLS FUS	RNA	_
psself434	Xinxin Wang	34605568	Homo sapiens	C2C12 cells	P35637	FUS	_	_	_	_	in vitro droplet formation	IDRs in proteins drive phase separation. We chose eight IDRs(including ARID1A, Brd4, Crebbp, FUS, MED13, SCAF4, Sp1, Supt6) encoded by S3-LCEs in transcription factors and purified the recombinant IDRs fused with mCherry. Confocal imaging revealed that all these fusion proteins, but not mCherry alone, formed spherical droplets under crowding conditions.	liquid	The droplets underwent fusion and exhibited rapid fluorescence recovery following photobleaching. These results are consistent with liquid–liquid phase-separated condensates.	PS-self	exon3-5-coding IDR	_	_	_	_	_	_	_	_	_	_	_	intrinsically disordered region(IDR)	We chose eight IDRs encoded by S3-LCEs in transcription factors and purified the recombinant IDRs fused with mCherry. Confocal imaging revealed that all these fusion proteins, but not mCherry alone, formed spherical droplets under crowding conditions.	_	_	_	FUS_HUMAN	reviewed	RNA-binding protein FUS (75 kDa DNA-pairing protein) (Oncogene FUS) (Oncogene TLS) (POMp75) (Translocated in liposarcoma protein)	FUS TLS	FUS FUS TLS FUS	_	_
psself446	Xinxin Wang	34648275	Homo sapiens	_	P35637	FUS	_	_	_	_	in vitro droplet formation	We characterized the concentration-dependent self-assembly for three non-overlapping 25-residue Gly-rich peptides derived from FUS. Two of the three peptides feature 10-residue poly-Gly tracts. These peptides form either long fibrils based on twisted ribbon-like structures or self-supporting gels based on physical cross-links of fibrils. Conversely, the peptide with similar Gly contents but lacki…	liquid,hydrogel	We performed comparative biochemical studies of the self-assembling properties of three 25-residue peptides from FUS: P1, FUS156–180; P2, FUS181–210; and P3, FUS211–235. A 5 mM stock solution of peptide P1 forms cloudy solutions, whereas peptides P2 and P3 form clear solutions and self-supporting gels, respectively.	PS-self	156–180,211-235	_	_	_	_	_	_	_	_	_	_	_	poly-Gly tracts	we characterized the concentration-dependent self-assembly for three non-overlapping 25-residue Gly-rich peptides derived from FUS. Two of the three peptides feature 10-residue poly-Gly tracts. These peptides form either long fibrils based on twisted ribbon-like structures or self-supporting gels based on physical cross-links of fibrils. Conversely, the peptide with similar Gly contents but lacki…	_	_	_	FUS_HUMAN	reviewed	RNA-binding protein FUS (75 kDa DNA-pairing protein) (Oncogene FUS) (Oncogene TLS) (POMp75) (Translocated in liposarcoma protein)	FUS TLS	FUS FUS TLS FUS	_	_
psself453	Xinxin Wang	34759379	Homo sapiens	_	P35637	FUS	_	_	34759379-P35637-1,34759379-P35637-2	First diagram: Turbidity of varying concentrations of FUS SYGQ LC and ΔLC with micrographs corresponding to the top row. Second doagram: Turbidity of varying concentrations of FUS SYGQ LC and RGG3.	in vitro droplet formation	Here we show how RGG domains contribute to phase separation with the FUS N-terminal low-complexity domain (SYGQ LC) and RNA polymerase II CTD. Using NMR spectroscopy and molecular simulations, we demonstrate that many residue types, not solely arginine-tyrosine pairs, form condensed-phase contacts via several interaction modes including, but not only sp2-π and cation-π interactions.	_	_	PS-self	1-168,453-507	RNA polymerase II	P24928	We quantified turbidity of FUS SYGQ LC or RGG3 below the saturation concentration for phase separation in the presence of increasing concentrations of RNA polymerase II CTD. Addition of RNA polymerase II CTD to SYGQ LC or RGG3 was sufficient to increase turbidity, consistent with LLPS. Turbidity was further increased by addition of RNA polymerase II CTD in excess of SYGQ LC and RGG3.	_	_	_	_	_	_	9RtoK(in RGG1 region),8RtoK(in RGG2 region),10RtoK(in RGG3 region)	Compared to wild-type (WT), each of the three full-length FUS variants containing arginine-to-lysine mutants displayed reduced droplet formation and reduced turbidity.	RGG domain, low-complexity domain(LCD)	RGG domains contribute to full-length FUS phase separation. The addition of 5 μM ΔSYGQ LC to 50 μM SYGQ LC resulted in increased turbidity due to LLPS.	_	_	_	FUS_HUMAN	reviewed	RNA-binding protein FUS (75 kDa DNA-pairing protein) (Oncogene FUS) (Oncogene TLS) (POMp75) (Translocated in liposarcoma protein)	FUS TLS	FUS FUS TLS FUS	protein	mutation
psself496	Xinxin Wang	35203243	Homo sapiens	_	P35637	FUS	_	_	_	_	in vitro droplet formation	We show that EGCG(epigallocatechin gallate) directly binds to the RG/RGG region of fused in sarcoma (FUS) and that arginine methylation enhances this interaction. Unexpectedly, we found that low micromolar amounts of EGCG were sufficient to restore RNA-dependent condensate formation of methylated FUS, whereas, in the absence of EGCG, no phase separation could be observed. We, therefore, proceeded…	_	_	PS-self	454-526	_	_	_	(UG)12	Whereas stepwise addition of (UG)12 RNA led to a progressive increase in turbidity of FUSRGG3PY, it did not affect meFUSRGG3PY turbidity.	epigallocatechin gallate(EGCG)	For both methylated and unmethylated FUS, we observed comparable effects of EGCG: addition of 5 to 100 µM EGCG did not affect FUSRGG3PY turbidity, whereas increasing EGCG concentrations from 100 to 500 µM led to a progressive turbidity increase.	R473/476/481/485/487/491/495;methylation	Whereas stepwise addition of (UG)12 RNA led to a progressive increase in turbidity of FUSRGG3PY, it did not affect meFUSRGG3PY turbidity, showing that PRMT1-mediated methylation of the FUS RGG3-PY region completely impairs its RNA-driven propensity to phase separate at our experimental conditions.	_	_	_	_	_	_	_	FUS_HUMAN	reviewed	RNA-binding protein FUS (75 kDa DNA-pairing protein) (Oncogene FUS) (Oncogene TLS) (POMp75) (Translocated in liposarcoma protein)	FUS TLS	FUS FUS TLS FUS	RNA,other	PTM
psself500	Haotai Xie	35238639	Homo sapiens	_	P35637	FUS	_	_	_	_	in vitro droplet formation	Here we use optical tweezers and fluorescence microscopy to study how the prototypical prion-like protein Fused-in-Sarcoma (FUS) condenses with individual molecules of single- and double-stranded DNA. We find that FUS adsorbs on DNA in a monolayer and hence generates an effectively sticky FUS–DNA polymer that collapses and finally forms a dynamic, reversible FUS–DNA co-condensate.	liquid	We have thus revealed two types of shape relaxation of FUS–ssDNA co-condensates consistent with liquid-like behavior: they deform upon external mechanical perturbations, and they relax their shape after rapid formation.	PS-self	1-526	_	_	_	_	_	ssDNA,dsDNA	FUS–ssDNA co-condensates are viscous droplets with liquid-like properties. FUS monolayer adsorption to dsDNA and LCD-mediated interactions lead to FUS–dsDNA co-condensate formation.	_	_	_	_	low-complexity domain	FUS monolayer adsorption on dsDNA and LCD mediated interactions lead to FUS–dsDNA co-condensate formation.	_	_	_	FUS_HUMAN	reviewed	RNA-binding protein FUS (75 kDa DNA-pairing protein) (Oncogene FUS) (Oncogene TLS) (POMp75) (Translocated in liposarcoma protein)	FUS TLS	FUS FUS TLS FUS	other	_
psother510	Xinxin Wang	33522570	Homo sapiens	_	P35637	FUS	_	_	_	_	in vitro droplet formation	Having observed that the phase transition of the LC domain is required for nucleolar distribution of fibrillarin, we next tested whether the phase transition is also critical for fibrillarin to interact with other proteins. To test this, trapping of the GFP-linked LC domains from different kinds of RNA regulatory proteins was first analyzed using mCherry hydrogel droplets composed of the fibrilla…	hydrogel	strong binding of the N-terminal LC domain of FUS was observed and the LC domains of TAF15, DHX9 or nucleolin were trapped at a moderate intensity by the hydrogel droplets.	PS-other	2-214	FBL	P22087	strong binding of the N-terminal LC domain of FUS was observed and the LC domains of TAF15, DHX9 or nucleolin were trapped at a moderate intensity by the hydrogel droplets.	_	_	_	_	_	_	_	_	low-complexity domain(LCD)	To test this, trapping of the GFP-linked LC domains from different kinds of RNA regulatory proteins was first analyzed using mCherry hydrogel droplets composed of the fibrillarin LC domain. Strong binding of the N-terminal LC domain of FUS was observed and the LC domains of TAF15, DHX9 or nucleolin were trapped at a moderate intensity by the hydrogel droplets.	_	_	_	FUS_HUMAN	reviewed	RNA-binding protein FUS (75 kDa DNA-pairing protein) (Oncogene FUS) (Oncogene TLS) (POMp75) (Translocated in liposarcoma protein)	FUS TLS	FUS FUS TLS FUS	protein	_
psother772	Xinxin Wang	34588591	Homo sapiens	_	P35637	FUS	_	_	_	_	in vitro droplet formation	In this study, we characterized the localization and dynamic properties of guest proteins in liquid droplets using single-molecule fluorescence microscopy. Eighteen guest proteins(including LAF-1, FUS, Nhp6A, HU, Fis, CRP, Fpg, dCas9) of different sizes, structures, and oligomeric states were examined in host p53 liquid droplets. Recruitment did not significantly depend on the structural properti…	_	_	PS-other	1-526	p53	P04637	We examined the uptake of several charge-rich IDPs into the p53 tetramer droplets. The RGG domain of LAF-1 and maltose binding protein (MBP)-conjugated FUS are known to form droplets by themselves. These Alexa488-labeled proteins show moderate recruitment.	_	_	_	_	_	_	_	_	_	_	_	_	_	FUS_HUMAN	reviewed	RNA-binding protein FUS (75 kDa DNA-pairing protein) (Oncogene FUS) (Oncogene TLS) (POMp75) (Translocated in liposarcoma protein)	FUS TLS	FUS FUS TLS FUS	protein	_
psself20	Xinxin Wang	24267890,29424691	Homo sapiens	_	P35637	FUS	Nucleus	_	_	_	in vitro droplet formation,in vitro FRAP	The low complexity (LC) domains of the products of the fused in sarcoma (FUS), Ewings sarcoma (EWS) and TAF15 genes are translocated onto a variety of different DNA-binding domains and thereby assist in driving the formation of cancerous cells. In the context of the translocated fusion proteins, these LC sequences function as transcriptional activation domains. Here we show that polymeric fibers …	hydrogel	upon prolonged incubation of a hybrid protein linking the LC domain of FUS to mCherry, the protein polymerizes into a hydrogel-like state.	PS-self	2-214	CTD	P24928	the GFP:CTD fusion protein was avidly trapped by hydrogel droplets composed of the LC domain of TAF15. No trapping whatsoever was observed when the GFP:CTD test protein was exposed to either hnRNPA2 or CIRBP hydrogel droplets, and weak trapping was observed for FUS and EWS hydrogels.	_	_	_	_	_	_	p.Y194S,p.Y122S,p.Y38S,p.Y100S/Y136S,p.Y91S/Y122S,p.Y38S/Y143S,p.Y55S/Y113S,p.Y14S/Y55S,p.Y91S/Y208S,p.Y6S/Y33S/Y66S,p.Y58S/Y122S/Y208S,p.Y25S/Y75S/Y161S,p.Y33S/Y66S/Y155S,p.Y14S/Y55S/Y113S,p.Y100S/Y136S/Y161S,p.Y33S/Y130S/Y194S,p.Y41S/Y91S/Y149S,p.Y17S/Y41S/Y91S,p.Y14S/Y38S/Y113S/Y177S,p.Y41S/Y91S/Y122S/Y149S,p.Y25S/Y75S/Y100S/Y161S,p.Y38S/Y113S/Y143S/Y177S,p.Y6S/Y33S/Y66S/Y144S,p.Y6S/Y33S/Y97S/…	Forty-three mutated derivatives were prepared wherein individual tyrosine residues of the triplet sequence within the LC domain were randomly mutated to serine. 3 mutants randomly changed a single tyrosine, 6 changed 2 tyrosines, 9 changed 3 tyrosines, 12 changed 4 tyrosines, 7 changed 5 tyrosines, 4 changed 6 tyrosines, one changed 7 tyrosines, and one changed 9 tyrosines. Forty out of the forty…	low-complexity domain(LCD)	upon prolonged incubation of a hybrid protein linking the LC domain of FUS to mCherry, the protein polymerizes into a hydrogel-like state.	_	_	_	FUS_HUMAN	reviewed	RNA-binding protein FUS (75 kDa DNA-pairing protein) (Oncogene FUS) (Oncogene TLS) (POMp75) (Translocated in liposarcoma protein)	FUS TLS	FUS FUS TLS FUS	protein	mutation
psself145	Xinxin Wang	31199001,26455390	Homo sapiens	_	P35637	FUS	Nucleus	_	_	_	in vitro droplet formation,in vitro FRAP	We report that the N-terminal low complexity domain of the RNA-binding protein Fused in Sarcoma (FUS LC) is structurally disordered and forms a liquid-like phase-separated state resembling RNP granules. This state directly binds the C-terminal domain of RNA polymerase II. Phase-separated FUS lacks static structures as probed by fluorescence microscopy, indicating they are distinct from both prote…	liquid	We use solution nuclear magnetic resonance spectroscopy to directly probe the dynamic architecture within FUS liquid phase-separated assemblies	PS-self	1-163	RNA polymerase II	P24928	Taken together these data demonstrate that the C-terminal domain of RNA polymerase II can directly interact with FUS low complexity domain phase-separated states and can nucleate their assembly.	torula yeast RNA	We observed the greatest extent of phase separation at an RNA:FUS ratio of 0.4:1 by mass. The highest concentrations of RNA led to decreased phase separation, below that of FUS without RNA.	_	_	_	_	_	_	N-terminal low-complexity domain (LCD)	we show that the low complexity domain of FUS (FUS LC) is structurally disordered both as a monomer and within a liquid phase-separated state that directly recruits the C-terminal repeat domain of RNA polymerase II	_	_	_	FUS_HUMAN	reviewed	RNA-binding protein FUS (75 kDa DNA-pairing protein) (Oncogene FUS) (Oncogene TLS) (POMp75) (Translocated in liposarcoma protein)	FUS TLS	FUS FUS TLS FUS	protein,RNA	_
psself160	Xinxin Wang	31437398	Homo sapiens	_	P35637	FUS	Nucleus	_	_	_	in vitro droplet formation,in vitro FRAP	Using an RNA binding domain construct of FUS [FUSR/G-rich LCD; contains three disordered R/G-rich LCDs and one folded RNA recognition motif (RRM)], we employed FRAP and trap-induced fusion experiments to investigate the mesoscale RNP-RNA condensate dynamics. In presence of poly(A) RNA, FUSR/G-rich LCD condensates showed almost an order of magnitude slower fusion kinetics than condensates formed b…	liquid	Reentrant liquid condensation of protein-RNA complexes is manifested by a highly non-monotonic electrostatic potential, which is sensitively dependent on the RNA-to-polypeptide ratio	PS-self	211-421,454-526,472-505	_	_	_	polyA RNA,polyU RNA	In presence of poly(A) RNA, FUSR/G-rich LCD condensates showed almost an order of magnitude slower fusion kinetics than condensates formed by poly(U) RNA. Simultaneously, FRAP measurements revealed ~ 2-fold decrease in protein diffusion rate within poly(A)-FUSR/G-rich LCD condensates as compared to the poly(U)-FUSR/G-rich LCD droplets.	_	_	_	_	_	_	_	_	_	_	_	FUS_HUMAN	reviewed	RNA-binding protein FUS (75 kDa DNA-pairing protein) (Oncogene FUS) (Oncogene TLS) (POMp75) (Translocated in liposarcoma protein)	FUS TLS	FUS FUS TLS FUS	RNA	_
psself177	Xinxin Wang	31805282	Homo sapiens	_	P35637	FUS	Nucleus	_	_	_	in vitro droplet formation,in vitro FRAP	We identified a segment with a strong amyloid-forming tendency that induced the aggregation of FUS-LC domain in phase-separated liquid droplets and further seeded the aggregation of full-length FUS. The aggregation propensity and seeding ability of this amyloid-forming segment were modulated by site-specific phosphorylation.	liquid,solid	FUS-LC alone formed highly circular droplets, while the droplets became irregular in morphology with the addition of R2, indicating the formation of small fibrils.	PS-self	33-49,50-65,66-82,83-96	_	_	_	_	_	_	_	S54/61;phosphorylation	The Ser-61-phosphorylated R2 (pR2) formed amorphous aggregates within hours, which did not change over time. The Ser-54-phosphorylated R2 (pS54), however, slowly formed spherical oligomers within a few hours. Phosphorylation of serine 61 prevented the R2 induced liquid-to-solid phase transition of FUS-LC.	_	_	R2	The addition of R2 triggered the aggregation of the full-length FUS protein by decreasing its solubility.	_	_	Ser-54-phosphorylated R2 (pS54), however, slowly formed spherical oligomers within a few hours. The oligomers were likely to be on the pathway toward fibrillization because they converted into fibrils after 30 days of incubation.The R3 segment formed spherical oligomers with heterogeneous sizes.	FUS_HUMAN	reviewed	RNA-binding protein FUS (75 kDa DNA-pairing protein) (Oncogene FUS) (Oncogene TLS) (POMp75) (Translocated in liposarcoma protein)	FUS TLS	FUS FUS TLS FUS	_	PTM,oligomerization
psself231	Haotai Xie	32661370	Homo sapiens	_	P35637	FUS	Cytoplasm	_	_	_	in vitro droplet formation,in vitro FRAP	LLPS of FUS (GFP), Ded1 (GFP), Annexin A11 (mCherry), zFF and silk was induced by lowering both salt concentration and pH and mixing with 10% dextran (left). Fibre formation from LLPS proteins and peptides as a result of shear. Micrographs revealed a porous network for FUS droplets and elongated, rod-shaped fibres with aligned nanofibrils.	liquid,solid	We report a general shear response of peptides and proteins that can form solid fibres from phase-separated liquid condensates.	PS-self	1-526	_	_	_	_	_	_	_	_	_	_	_	_	_	_	_	_	FUS_HUMAN	reviewed	RNA-binding protein FUS (75 kDa DNA-pairing protein) (Oncogene FUS) (Oncogene TLS) (POMp75) (Translocated in liposarcoma protein)	FUS TLS	FUS FUS TLS FUS	_	_
psself335	Xinxin Wang	33607084	Homo sapiens	_	P35637	FUS	_	_	_	_	in vitro droplet formation,in vitro FRAP	Here, we interrogate the liquid-to-solid transition of the low-complexity domain of the RNA-binding protein FUS (FUS LC), which has been shown to adopt LLPS, gel-like, and amyloid states. We employ magic-angle-spinning NMR spectroscopy, which has allowed us to follow these transitions in real time and with residue-specific resolution. We observe the development of β-sheet structure through the ma…	liquid,hydrogel,solid	We prepared recombinantly purified protein mixed with 5% Cy3-labeled FUS LC and initiated phase separation under physiological pH and low-salt conditions. We observed the immediate formation of liquid-liquid phase-separated droplets that were subsequently placed in hermetically sealed microscope slides and monitored for several week. The well-defined droplets coarsened into gel-like structures ov…	PS-self	1-163	_	_	_	_	_	_	_	_	_	p.G156E	In contrast to wild-type FUS LC, the FUS LC G156E mutant formed fibrillar species much more rapidly, with clear fibrillar protrusions appearing after only a day of incubation	_	_	_	_	_	FUS_HUMAN	reviewed	RNA-binding protein FUS (75 kDa DNA-pairing protein) (Oncogene FUS) (Oncogene TLS) (POMp75) (Translocated in liposarcoma protein)	FUS TLS	FUS FUS TLS FUS	_	mutation
psself468	Haotai Xie	34862761	Homo sapiens	_	P35637	FUS	_	_	_	_	in vitro droplet formation,in vitro FRAP	A thermal trigger can lead to formation of at least two distinct liquid condensed phases of the fused in sarcoma low complexity (FUS LC) domain. Forming FUS LC condensates directly at low temperature leads to formation of metastable, kinetically trapped condensates that show arrested coalescence, escape from which to untrapped condensates can be achieved via thermal annealing.	_	_	PS-self	1-163	_	_	_	_	_	_	_	_	_	_	_	LC domain	A thermal trigger can lead to formation of at least two distinct liquid condensed phases of the fused in sarcoma low complexity (FUS LC) domain.	_	_	_	FUS_HUMAN	reviewed	RNA-binding protein FUS (75 kDa DNA-pairing protein) (Oncogene FUS) (Oncogene TLS) (POMp75) (Translocated in liposarcoma protein)	FUS TLS	FUS FUS TLS FUS	_	_
psself511	Haotai Xie	35366418	Homo sapiens	_	P35637	FUS	_	_	_	_	in vitro droplet formation,in vitro FRAP	To explore why CCT2 preferentially enhances the clearance of FUS condensates with little liquidity, we produced granules of liquid-liquid phase separation and solid aggregates of FUS (P525L) using a previous approach. In a protein recruitment assay, the CCT2 protein preferentially associated with solid aggregates compared with liquid granules in vitro.	liquid,solid	FRAP showed the liquidity of FUS granules. The FUS (P525L+16R) was expressed with decreased liquidity compared with FUS (P525L) in which fluorescence recovery was barely observed (likely to be a solid state) for the FUS (P525L+16R) after 48-h expression.	PS-self	1-526	_	_	_	_	_	_	_	_	_	p.P525L	By increasing the expression time of FUS with a disease mutation (P525L), we observed protein condensates with decreasing liquidity from 24- to 72-h expression based on fluorescence recovery after photobleaching (FRAP).	_	_	_	_	_	FUS_HUMAN	reviewed	RNA-binding protein FUS (75 kDa DNA-pairing protein) (Oncogene FUS) (Oncogene TLS) (POMp75) (Translocated in liposarcoma protein)	FUS TLS	FUS FUS TLS FUS	_	mutation
psother284	Xinxin Wang	31630970	Homo sapiens	_	P35637	FUS	Nucleus	_	_	_	in vitro droplet formation,in vitro FRAP	Here we demonstrate that wild-type FUS binds single-stranded RNA stoichiometrically in a length-dependent manner and that multimers induce highly dynamic interactions with RNA, giving rise to small and fluid condensates. In contrast, mutations in arginine display a severely altered conformation, static binding to RNA, and formation of large condensates, signifying the role of arginine in driving …	liquid	FUS multimer interacts dynamically with RNA, resulting in liquid-like condensates	PS-other	1-526	_	_	_	polyU 40 RNA	We used 1 μM unlabeled FUS mixed with 1 μM unlabeled U40 RNA doped with 10 nM Cy3-labeled U40, which was sufficient to induce phase separation	_	_	_	_	p.R244C,p.R244K,p.R244A,p.R216C,p.R514G,p.G156E,p.G187S,p.R521G,p.R521C,p.G399V,p.G225V,p.R495X,p.P525L	C1 represents a FUS monomer interacting stably with ssRNA, yielding a steady high-FRET signal, whereas C2 is likely a two units of FUS engaging weakly with RNA, establishing highly dynamic interactions. Mutants can be divided into three categories. First, the NLS mutants(P525L and R495X) and R244K exhibit a WT-FUS-like pattern of C1 shifting to C2 as the protein concentration increases. Second, R…	_	_	_	_	_	FUS_HUMAN	reviewed	RNA-binding protein FUS (75 kDa DNA-pairing protein) (Oncogene FUS) (Oncogene TLS) (POMp75) (Translocated in liposarcoma protein)	FUS TLS	FUS FUS TLS FUS	RNA	mutation
psself421	Xinxin Wang	34487489	Homo sapiens	HeLa Kyoto cells	P35637	FUS	Cytoplasm	Stress granule	_	_	in vitro droplet formation,in vitro FRAP,in vivo droplet formation	We demonstrate that the small heat shock protein HspB8 partitions into FUS condensates via its intrinsically disordered domain and prevents condensate hardening via condensate-specific interactions that are mediated by its α-crystallin domain (αCD). These αCD-mediated interactions are altered in a disease-associated mutant of HspB8, which abrogates the ability of HspB8 to prevent condensate harde…	liquid,hydrogel,solid	The conversion of fresh FUSm condensates via the gel state into fibers was monitored by fluorescence microscopy.	PS-self	1-526	HspB8	Q9UJY1	We find that HspB8 was sequestered into reconstituted FUSm condensates.	_	_	_	_	_	_	∆RRM(del285-371), 27YtoS(in LCD region),17YtoS(in LCD region)	While full-length FUSm formed amorphous aggregates after cooling down from heat shock, the FUSm∆RRM variant condensed into spherical droplets. FUS wildtype (WT) has 27 tyrosines in its LCD. Mutating all of these to serines in the 0 Y variant abrogates phase separation, but the 17 Y FUS variant still undergoes phase separation. Partitioning of HspB8 was significantly reduced for FUS condensates fo…	RNA recognition motif(RRM)	While the RRM domain does not seem to be solely responsible for FUS aging, it significantly contributes to the initiation of the process.	_	_	_	DDIT3_HUMAN	reviewed	DNA damage-inducible transcript 3 protein (DDIT-3) (C/EBP zeta) (C/EBP-homologous protein) (CHOP) (C/EBP-homologous protein 10) (CHOP-10) (CCAAT/enhancer-binding protein homologous protein) (Growth arrest and DNA damage-inducible protein GADD153)	DDIT3 CHOP CHOP10 GADD153	FUS DDIT3 CHOP CHOP10 GADD153 DDIT3	protein	mutation
psself136	Xinxin Wang	30937520	Homo sapiens	iPSC-derived spinal neurons	P35637	FUS	Cytoplasm,Nucleus	_	_	_	in vitro droplet formation,in vitro FRAP,in vivo droplet formation	We demonstrate that the cytoplasmic mislocalization caused by mutations in the FUS NLS impairs the interaction of FUS with other ALS-associated RBPs. Purified hnRNPA1, EWSR1, and TAF15 prevent FUS from undergoing an aberrant liquid-to-solid phase transition, indicating that FUS mislocalization disrupts FUS interactions with these RBPs, facilitating the nucleation of toxic cytoplasmic FUS aggregat…	liquid,solid	Fluorescence recovery after photobleaching (FRAP) showed that P525L FUS droplets analyzed at 0 h of age recovered rapidly, consistent with them being liquid. However, after 10 h of aging, P525L FUS had acquired a fibril-like morphology and was unable to recover, which suggested the formation of solid aggregates	PS-self	1-526	TAF15,EWSR1,hnRNPA1	Q92804,Q01844,P09651	when P525L FUS droplets were aged in the presence of EWSR1, TAF15 and hnRNPA1, fiber formation was suppressed. P525L FUS interaction with the investigated RBPs was confirmed by assessing droplet co-localization	_	_	_	_	_	_	p.P525L	The cytoplasmic mislocalization induced by P525L causes reduced FUS binding to several ALS-associated RBPs, promoting aggregation.	_	_	_	_	_	FUS_HUMAN	reviewed	RNA-binding protein FUS (75 kDa DNA-pairing protein) (Oncogene FUS) (Oncogene TLS) (POMp75) (Translocated in liposarcoma protein)	FUS TLS	FUS FUS TLS FUS	protein	mutation
psself320	Xinxin Wang	33512148	Homo sapiens	HeLa cells	P35637	FUS	Cytoplasm	_	_	_	in vitro droplet formation,in vitro FRAP,in vivo droplet formation	Using Ir–OMe as a probe, we performed real-time monitoring of FUS phase separation for 10 h. Taking FUS(16R) as an example, in the first 60 min, more droplets form and get bigger, and the PLIM images show an increase of the Ir–OMe lifetime, which means the increase of viscosity. At 10 min, the average lifetime of Ir–OMe is 423.98 ns; the lifetime increased and reached 675.43 ns at 30 min. At 60 m…	liquid,solid	We noticed that many black irregular-shaped condensates formed in the view, many of which have lost the appearance of round droplets to form solid-like condensates.	PS-self	_	_	_	_	_	_	_	_	_	_	p.A16R,p.G156E	Although the phase separation process of the wild type and G156E show similar trends with 16R, the changing speeds of the two mutants (16R and G156E) are much faster than that of the wild type.	_	_	_	_	_	FUS_HUMAN	reviewed	RNA-binding protein FUS (75 kDa DNA-pairing protein) (Oncogene FUS) (Oncogene TLS) (POMp75) (Translocated in liposarcoma protein)	FUS TLS	FUS FUS TLS FUS	_	mutation
psself324	Xinxin Wang	33549703,33159856	Homo sapiens	SH-SY5Y cells	P35637	FUS	_	_	_	_	in vitro droplet formation,in vitro FRAP,in vivo droplet formation	Here, we demonstrate that ALS/FTLD-linked FUS mutations in glycine (G) strikingly drive formation of droplets that do not readily interact with WT FUS, whereas arginine (R) mutants form mixed condensates with WT FUS. Remarkably, interactions between WT and G mutants are disfavored at the earliest stages of FUS nucleation. In contrast, R mutants physically interact with the WT FUS such that WT FUS…	liquid,hydrogel	the liquid-like properties of WT FUS are supplanted by the arrested dynamics of the mutant. The prominent self-association of G mutants with high resistance to physical mixing with WT suggests a gelation process that is inherently different from the LLPS of WT FUS.	PS-self	1-526	_	_	_	polyU 40 RNA	we mixed the RNA and Cy3- and Cy5-WT FUS and observed mixed droplet formation, as expected	_	_	_	_	p.R244C,p.R216C,p.R521G,p.G156E,p.G187S,p.G399V	The Cy5-labeled R244C mutant also efficiently mixed with Cy3-WT FUS. In striking contrast, the Cy5-G156E mutant did not readily mix with Cy3-WT, forming mostly independent droplets. The least mixed G mutant, G399V, formed multiple oligomeric states devoid of Cy3-WT FUS. G mutants remained significantly less colocalized with WT than the R mutants with WT.	_	_	_	_	_	FUS_HUMAN	reviewed	RNA-binding protein FUS (75 kDa DNA-pairing protein) (Oncogene FUS) (Oncogene TLS) (POMp75) (Translocated in liposarcoma protein)	FUS TLS	FUS FUS TLS FUS	RNA	mutation
psother74	Haotai Xie	28377462	Homo sapiens	Hela cells	P35637	FUS	Cytoplasm	Stress granule	_	_	in vitro droplet formation,in vitro FRAP,in vivo droplet formation	Interestingly, misfolded Ubc9TS accumulated in FUS compartments more strongly than Ubc9WT. This suggests that misfolded proteins may have a tendency to accumulate in phase‐separated liquid compartments. Temperature‐induced SGs often colocalized with misfolded Ubc9TS, but not with Ubc9WT, consistent with the in vitro results.	liquid,solid	Purified Ubc9TS accumulates in liquid compartments formed by 5 μM FUS(G156E)‐GFP in vitro. More inclusion‐like particles and structures with fibers emanating from them formed during long‐term incubation with Ubc9TS.This demonstrates that Ubc9TS can trigger a liquid‐to‐solid transition of FUS compartments in vitro.	PS-other	1-526	Ubc9	P63279	Purified Ubc9TS accumulates in liquid compartments formed by 5 μM FUS(G156E)‐GFP in vitro.	_	_	_	_	_	_	p.G156E	We reconstituted phase‐separated liquid FUS compartments in vitro using an ALS‐linked variant of FUS (G156E) that is more prone to undergo liquid‐to‐solid phase transition.	_	_	_	_	_	FUS_HUMAN	reviewed	RNA-binding protein FUS (75 kDa DNA-pairing protein) (Oncogene FUS) (Oncogene TLS) (POMp75) (Translocated in liposarcoma protein)	FUS TLS	FUS FUS TLS FUS	protein	mutation
psother637	Haotai Xie	34018649	Homo sapiens	HEK293T cells	P35637	FUS	Nucleus	_	_	_	in vitro droplet formation,in vitro FRAP,in vivo droplet formation	FUS-DDIT3, a FET oncofusion protein, undergoes prion-like domain (PLD)-mediated phase separation into liquid-like condensates. Nuclear FUS-DDIT3 condensates can recruit essential components of the global transcriptional machinery such as the chromatin remodeler SWI/SNF. The recruitment of mammalian SWI/SNF (mSWI/SNF) is driven by heterotypic PLD-PLD interactions between FUS-DDIT3 and core subunit…	liquid	Fluorescence recovery after photobleaching (FRAP) experiments showed that FUS-DDIT3 molecules within these condensates are dynamic, implying a liquid-like behavior.	PS-other	1-526	DDIT3,BRG1	P35638,P51532	FUS-DDIT3, a FET oncofusion protein, undergoes prion-like domain (PLD)-mediated phase separation into liquid-like condensates. FUS-DDIT3 forms condensates on dsDNA and recruits chromatin remodeler BRG1.	RNA	FUS-DDIT3 forms stable condensates within the RNA-rich nuclear environment.	dsDNA	FUS-DDIT3 forms condensates on dsDNA and recruits chromatin remodeler BRG1.	_	_	_	_	prion-like domain	Intermolecular PLD-PLD interactions along with DDIT3-DDIT3 interactions synergistically facilitate the formation of FUS-DDIT3 condensates.	_	_	_	FUS_HUMAN	reviewed	RNA-binding protein FUS (75 kDa DNA-pairing protein) (Oncogene FUS) (Oncogene TLS) (POMp75) (Translocated in liposarcoma protein)	FUS TLS	FUS FUS TLS FUS	protein,RNA,other	_
psself104	Xinxin Wang	29961577	Homo sapiens	HeLa cells	P35637	FUS	Cytoplasm	Stress granule	_	_	in vitro droplet formation,in vitro FRAP,in vivo droplet formation,in vivo FRAP	We were able to drive phase separation of most FUS family proteins either by increasing protein concentration or by adding dextran, which is a molecular crowding agent. Phase separation is primarily governed by multivalent interactions among tyrosine residues from prion-like domains and arginine residues from RNA-binding domains, which are modulated by negatively charged residues. Glycine residue…	liquid,hydrogel	40 min after phase separation, droplets formed by G→A mutant did not fuse anymore, while the fusion dynamics of FUS WT did not change within 2 h. Collecting several droplets formed by G→A mutant resulted in a large gel-like assembly.	PS-self	1-211,212-526	_	_	_	_	_	_	_	_	_	YtoS(in PLD region),replaced most arginine residues in the disordered region of FUS RBD with glycine residues,substitution of 27 polar residues for arginine,YtoF(in PLD region),RtoK(in PLD region),YtoF(in RBD domain)/RtoK(in PLD region),GtoA(in PLD region),StoA(in PLD region)	we replaced all the tyrosine residues in the FUS PLD with serine residues (FUS (PLD Y→S)). In the other construct, we replaced most arginine residues in the disordered region of FUS RBD with glycine residues (FUS (RBD R→G)). Both substitutions abrogated observable phase separation up to concentrations as high as 30 μM. The substitution of 27 polar residues for arginine (FUS(27R)) lowered the satu…	prion-like domain (PLD),RNA-binding domain(RBD)	the FUS PLD, expressed and purified from insect cells, does not drive phase separation as an independent module even for protein concentrations that are as high as 120 μM. The RBD alone did not phase separate. However, when the FUS PLD was mixed with the FUS RBD at a ratio of 1:1, the PLD phase separated at concentrations as low as 15 μM. We obtained similar results for EWSR1. This suggests that …	_	_	_	FUS_HUMAN	reviewed	RNA-binding protein FUS (75 kDa DNA-pairing protein) (Oncogene FUS) (Oncogene TLS) (POMp75) (Translocated in liposarcoma protein)	FUS TLS	FUS FUS TLS FUS	_	mutation
psself285	Haotai Xie	33229560	Homo sapiens	HeLa cells	P35637	FUS	Cytoplasm	Stress granule	_	_	in vitro droplet formation,in vitro FRAP,in vivo droplet formation,in vivo FRAP	Mutations of the G/F-rich region not only markedly impaired Hdj1 phase separation and SG involvement and disrupted the synergistic phase separation and colocalization of Hdj1 and fused in sarcoma (FUS) in cells. Being cophase separated with FUS, Hdj1 stabilized the liquid phase of FUS against proceeding into amyloid aggregation in vitro and alleviated abnormal FUS aggregation in cells. Moreover, …	liquid	FRAP experiment showed that both proteins exhibited high mobility in the co-LLPS droplets.	PS-self	1-163,371-526	Hdj1	P25685	The co-LLPS of Hdj1 with RNA-binding proteins, especially FUS, may enable an efficient SG incorporation of Hdj1.	_	_	_	_	_	_	p.P525L	As we transfected myc-Hdj1 into the cells, myc-Hdj1 entered the FUS P525L aggregation puncta and significantly mitigated the aggregation of FUS P525L.	low-complexity domain(LCD)	Both FUS-EGFP and FUS-LC domains N-terminally fused with cyan fluorescent protein (CFP) (CFP-FUS-LC) formed amyloid fibrils growing out of the phase separated droplets over time.	_	_	_	FUS_HUMAN	reviewed	RNA-binding protein FUS (75 kDa DNA-pairing protein) (Oncogene FUS) (Oncogene TLS) (POMp75) (Translocated in liposarcoma protein)	FUS TLS	FUS FUS TLS FUS	protein	mutation
psself301	Haotai Xie	33303320,32231288	Homo sapiens	HeLa cells	P35637	FUS	Cytoplasm	Stress granule	32231288-P35637-1	_	in vitro droplet formation,in vitro FRAP,in vivo droplet formation,in vivo FRAP	Here, we find that human small heat-shock protein 27 (Hsp27), a canonical chaperone that localizes to stress granules (SGs), prevents FUS from undergoing liquid-liquid phase separation (LLPS) via weak interactions with the FUS low complexity (LC) domain. Remarkably, stress-induced phosphorylation of Hsp27 alters its activity, leading Hsp27 to partition with FUS LC to preserve the liquid phase aga…	liquid	Hsp27-3D preserved the liquid-like property of FUS LC droplets within a significant period of time.	PS-self	1-163,371-526	Hsp27	P04792	Hsp27 inhibits FUS LC LLPS via weak interactions. Hsp27-3D phase separates with FUS LC and inhibits amyloid fibril formation.	_	_	_	_	_	_	p.P525L	Phosphorylation of Hsp27 upon FUS P525L aggregation and mitigation of FUS aggregation in HeLa cells.	low-complexity domain (LCD),RGG-rich domain	As the temperature decreased, the FUS low complexity (LC) domain solution became cloudy, and liquid-like droplets were observed via differential interference contrast (DIC) and fluorescence microscopy. The LLPS of FUS RGG was also induced by decreasing the temperature to 4 °C.	_	_	_	FUS_HUMAN	reviewed	RNA-binding protein FUS (75 kDa DNA-pairing protein) (Oncogene FUS) (Oncogene TLS) (POMp75) (Translocated in liposarcoma protein)	FUS TLS	FUS FUS TLS FUS	protein	mutation
psself377	Haotai Xie	34059832	Homo sapiens	Human induced pluripotent stem cells,human neurons	P35637	FUS	Nucleus	Nuclear pore complex	_	_	in vitro droplet formation,in vitro FRAP,in vivo droplet formation,in vivo FRAP	FUS and Nups were found to interact independently of RNA in cells and to alter the phase-separation properties of each other in vitro. FUS-Nup interactions were not localized to nuclear pores, but were enriched in the nucleus of control neurons versus the cytoplasm of mutant neurons.	liquid,solid	These results demonstrate a synergistic effect of Nup62 and FUS on the phase separation properties of the other, where co-mixing leads to non-spherical, less dynamic and less liquid-like species.	PS-self	1-526	Nup62	P37198	FUS and Nup62 alter the phase separation properties of each other.	torula yeast RNA	The presence of RNA prevented the formation of irregular shaped FUS/Nup assemblies.	_	_	_	_	p.P525L	FUS WT distributes primarily into punctate structures within the nucleus. In contrast, FUS P525L exhibits a granular expression pattern, distributed between the nucleus and cytoplasm.	_	_	_	_	_	FUS_HUMAN	reviewed	RNA-binding protein FUS (75 kDa DNA-pairing protein) (Oncogene FUS) (Oncogene TLS) (POMp75) (Translocated in liposarcoma protein)	FUS TLS	FUS FUS TLS FUS	protein,RNA	mutation
psself36	Xinxin Wang	26283796	Homo sapiens	HeLa cells	P35637	FUS	Nucleus	Paraspeckle	_	_	in vitro droplet formation,in vivo droplet formation	We show that one protein, RBM14, connects key paraspeckle subcomplexes via interactions mediated by its PLD. We further show that the RBM14 PLD, as well as the PLD of another essential paraspeckle protein, FUS, is required to rescue paraspeckle formation in cells in which their endogenous counterpart has been knocked down.	hydrogel	the FUS PLD can form hydrogel in vitro	PS-self	1-215	_	_	_	_	_	_	_	_	_	half YtoS(in PLD region)	The mutants we tested were either partial Y→S (half of the tyrosines mutated) or all Y→S. tyrosine mutations in FUS PLD abolish paraspeckle targeting, similar to cytoplasmic stress granule targeting by FUS.	prion-like domain (PLD)	the PLDs of both RBM14 and FUS are responsible for targeting these proteins to paraspeckles and are essential for the formation of paraspeckles.	_	_	_	FUS_HUMAN	reviewed	RNA-binding protein FUS (75 kDa DNA-pairing protein) (Oncogene FUS) (Oncogene TLS) (POMp75) (Translocated in liposarcoma protein)	FUS TLS	FUS FUS TLS FUS	_	mutation
psself62	Xinxin Wang	28790177	Homo sapiens	HEK293T cells	P35637	FUS	Cytoplasm	Stress granule	_	_	in vitro droplet formation,in vivo droplet formation	Here we map in vitro and in‐cell phosphorylation sites across FUS LC. We show that both phosphorylation and phosphomimetic variants reduce its aggregation‐prone/prion‐like character, disrupting FUS phase separation in the presence of RNA or salt and reducing FUS propensity to aggregate.	liquid,solid	After 3 days of agitation, all three unphosphorylated wild‐type FUS control samples exhibited irregular aggregates, whereas phosphorylated wild‐type FUS and all phosphomimetic 12E assemblies remained spherical.	PS-self	1-526	_	_	_	_	_	_	_	S26/42/61/84/30/87/117/131,T7/11/19/68;phosphorylation	wild‐type FUS LC undergoes LLPS to form round micron‐sized droplets. After the same incubation period, DNA‐PK‐phosphorylated FUS LC showed no LLPS or aggregation.	p.S26E/S30E/T68E/S84E/S87E/S117E,p.T7E/T11E/T19E/S26E/S30E/S42E/S61E/T68E/S84E/S87E/S117E/S131E	Increasing ionic strength dramatically reduced phase separation of full‐length FUS 6E(p.S26E/S30E/T68E/S84E/S87E/S117E) and FUS 12E(p.T7E/T11E/T19E/S26E/S30E/S42E/S61E/T68E/S84E/S87E/S117E/S131E), while wild‐type FUS was significantly less affected. Phase separation of full‐length FUS 6E and 12E is disrupted, not enhanced, by RNA. At mass ratios of RNA:full‐length FUS of 1:1 or higher, full‐lengt…	low-complexity domain(LCD)	WT FUS LC undergoes LLPS and aggregation under DNA‐PK reaction solution conditions	_	_	_	FUS_HUMAN	reviewed	RNA-binding protein FUS (75 kDa DNA-pairing protein) (Oncogene FUS) (Oncogene TLS) (POMp75) (Translocated in liposarcoma protein)	FUS TLS	FUS FUS TLS FUS	_	PTM,mutation
psself90	Xinxin Wang	29677515	Homo sapiens	SH-SY5Y cells	P35637	FUS	Cytoplasm	Stress granule	_	_	in vitro droplet formation,in vivo droplet formation	Indeed, significant hypomethylation, which occurs in FUSassociated frontotemporal lobar degeneration (FTLD), induces FUS condensation into stable intermolecular b-sheet-rich hydrogels that disrupt RNP granule function and impair new protein synthesis in neuron terminals. We show that transportin acts as a physiological molecular chaperone of FUS in neuron terminals, reducing phase separation and …	liquid,hydrogel	These experiments suggest that liquid droplet condensates of ADMA FUS contain a small proportion of FUS in an antiparallel b sheet conformation, and this antiparallel b sheet content is then significantly increased upon conversion to hydrogel-like HYPO FUS condensates.	PS-self	1-526	_	_	_	_	_	_	_	R216/218/259/394/407/472/473/476/481;methylation	To assess the effects of reduced methylation on FUS phase behavior, we repeated the phase transition experiments on hypomethylated FUS (HYPO FUS) purified from AdOx-treated Sf9 cells. HYPO FUS condensed into many small assemblies (1.46 ± 0.11 μm), often with non-spherical shapes, fewer fusion events, and right-shifted the phase diagram in a manner similar to the effects of fALS- FUS mutations.	p.R216A/R259A/R407A/R472A/R473A/R476A,p.Y113A/Y122A/Y130A/Y136A/Y143A/Y149A/Y161,p.Y113F/Y122F/Y130F/Y136F/Y143F/Y149F/Y161F,p.R216K/R259K/R407K/R472K/R473K/R476K	FUS phase separation was abrogated when cation-π interactions were disrupted by replacement of arginines with alanine (p.R216A/R259A/R407A/R472A/R473A/R476A) and conversion of the ncYs to alanine (p.Y113A/Y122A/Y130A/Y136A/Y143A/Y149A/Y161). However, phase separation was maintained when cation-π interactions were preserved by substitution of the arginines with lysine (p.Y113F/Y122F/Y130F/Y136F/Y1…	low-complexity domain (LCD),C-terminal domain(CTD)	The EmGFP-tagged LC fragment formed droplets and gels when cooled at high concentrations (>50 μM FUS), but did not phase separate at 1 μM at 23°C, even when mixed with dextran. The mCherry-tagged arginine-rich sCTD also showed minimal phase separation under these conditions. In contrast, robust phase separation rapidly occurred when the LC and sCTD fragments were mixed at 1:1 molar ratios, even i…	_	_	_	FUS_HUMAN	reviewed	RNA-binding protein FUS (75 kDa DNA-pairing protein) (Oncogene FUS) (Oncogene TLS) (POMp75) (Translocated in liposarcoma protein)	FUS TLS	FUS FUS TLS FUS	_	PTM,mutation
psself124	Haotai Xie	30442662	Homo sapiens	HeLa cells	P35637	FUS	Cytoplasm	Stress granule	_	_	in vitro droplet formation,in vivo droplet formation	UBQLN2 increased the dynamics of FUS-RNA interaction and promoted the fluidity of FUS-RNA complexes at a single-molecule level. This solubilizing effect corresponded to a dispersal of FUS liquid droplets in vitro and a suppression of FUS SG formation in cells. ALS-linked mutations in UBQLN2 reduced its association with FUS and impaired its function in regulating FUS-RNA complex dynamics and SG fo…	liquid,solid	Notably, the FUSR244C-RNA droplets in the absence of UBQLN2 displayed nonspherical, irregular patterns, whereas those in the presence of UBQLN2 remained highly spherical over the entire time course. These nonspherical irregular droplets may represent the transition from the reversible liquid-like, phase-separated state of FUS to a more stable, solid state of FUS.	PS-self	1-526	UBQLN2	Q9UHD9	UBQLN2 increased the dynamics of FUS-RNA interaction and promoted the fluidity of FUS-RNA complexes at a single-molecule level.	_	_	_	_	_	_	p.R244C	The static interaction of FUS R244C with RNA leads to the formation of large liquid droplets.	QGSY-rich region,Gly-rich region	FUS is an RBP that contains an amino-terminal, low-complexity, QGSY-rich, and Gly-rich region responsible for its oligomerization and phase separation into SGs.	_	_	_	FUS_HUMAN	reviewed	RNA-binding protein FUS (75 kDa DNA-pairing protein) (Oncogene FUS) (Oncogene TLS) (POMp75) (Translocated in liposarcoma protein)	FUS TLS	FUS FUS TLS FUS	protein	mutation
psself140	Xinxin Wang	30986567,26526393	Homo sapiens	SH-SY5Y cells	P35637	FUS	Cytoplasm,Nucleus	_	_	_	in vitro droplet formation,in vivo droplet formation	We propose a model in which low-complexity (LC) domains of FUS drive its physiologically reversible assembly into membrane-free, liquid droplet and hydrogel-like structures. ALS/FTD mutations in LC or non-LC domains induce further phase transition into poorly soluble fibrillar hydrogels distinct from conventional amyloids. These assemblies are necessary and sufficient for neurotoxicity in a C. el…	liquid,hydrogel	we show that in a process driven by the LC domain at the N terminus of FUS, FUS undergoes phase transitions, reversibly shifting between dispersed, liquid droplets, and hydrogel-like phases.	PS-self	2-214	_	_	_	_	_	_	_	_	_	p.R522G,p.R524S,pP525L,p.G495X,p.G156E,p.S96del	Crucially, several of the full-length FUS mutants (especially FUS (R524S)) and all of the LC-domain constructs tended to produce dark, angled, or spiculated structures, which we interpreted to be solid.These analyses suggest that pathogenic FUS mutations favor phase transitions of FUS from a monomeric dispersed state into a liquid droplet and then into a more stable solid form.gels composed of ei…	low-complexity (LC) domain	in a process driven by the LC domain at the N terminus of FUS, FUS undergoes phase transitions	_	_	_	FUS_HUMAN	reviewed	RNA-binding protein FUS (75 kDa DNA-pairing protein) (Oncogene FUS) (Oncogene TLS) (POMp75) (Translocated in liposarcoma protein)	FUS TLS	FUS FUS TLS FUS	_	mutation
psself264	Haotai Xie	33138914,26286827	Homo sapiens	U2OS cells	P35637	FUS	Nucleus	_	_	_	in vitro droplet formation,in vivo droplet formation	Here we show in vitro and in vivo that the nucleic acid-mimicking biopolymer poly(ADP-ribose) (PAR) nucleates intracellular liquid demixing. Strikingly, and fully consistent with compartmentalization by phase separation, we observed that co-expressed prion-like domains of different FET proteins (FUS, EWS and TAF15) were exclusively found to stably cohabit the same large liquid droplets, indicatin…	liquid	Co-expressed prion-like domains of different FET proteins were exclusively found to stably cohabit the same large liquid droplets.	PS-self	1-211	_	_	_	_	_	poly(ADP-ribose)	In vitro and in vivo that the nucleic acid-mimicking biopolymer poly(ADP-ribose) (PAR) nucleates intracellular liquid demixing.	_	_	_	_	prion-like domain (PLD)	The liquid droplets generated by the prion-like domains of the FET proteins resulted in a clearly visible alteration of light diffraction, very comparable to the light diffraction patterns associated with the nucleoli.	_	_	_	FUS_HUMAN	reviewed	RNA-binding protein FUS (75 kDa DNA-pairing protein) (Oncogene FUS) (Oncogene TLS) (POMp75) (Translocated in liposarcoma protein)	FUS TLS	FUS FUS TLS FUS	other	_
psother105	Xinxin Wang	29932899	Homo sapiens	Hap1 cells	P35637	FUS	Nucleus	Paraspeckle	_	_	in vitro droplet formation,in vivo droplet formation	The RNA fragments of the NEAT1_2 subdomain preferentially bound NONO and SFPQ and induced higher-order assembly in vitro. In summary, we argue that the identified NEAT1_2 subdomains recruit the NONO dimer to initiate oligomerization with other PSPs, promoting formation of the phase-separated paraspeckle structure. Co-immunoprecipitation (coIP) revealed that interactions of NONO with RBM14 and FUS…	_	_	PS-other	1-526	NONO,SFPQ	Q15233,P23246	NONO/SFPQ are required for binding of RBM14 and FUS to 12–13k sense RNA. These data strongly suggest that the RNA fragments of NEAT1_2 subdomains can induce higher-order assembly in vitro	NEAT1_2 8–16.6 kb	These data strongly suggest that the RNA fragments of NEAT1_2 subdomains can induce higher-order assembly in vitro by recruiting proteins including essential PSPs.	_	_	_	_	_	_	prion-like domain (PLD)	the PLD of FUS is required for paraspeckle assembly and phase separation	_	_	The tethered FUS might recruit multiple PSPs and/or form FUS oligomers through its PLD, leading to paraspeckle assembly via phase separation.	FUS_HUMAN	reviewed	RNA-binding protein FUS (75 kDa DNA-pairing protein) (Oncogene FUS) (Oncogene TLS) (POMp75) (Translocated in liposarcoma protein)	FUS TLS	FUS FUS TLS FUS	protein,RNA	oligomerization
psself38	Xinxin Wang	26317470	Homo sapiens	HeLa cells	P35637	FUS	Cytoplasm,Nucleus	Stress granule	_	_	in vitro droplet formation,in vivo droplet formation,in vivo FRAP	We show that, in cells, FUS forms liquid compartments at sites of DNA damage and in the cytoplasm upon stress. We confirm this by reconstituting liquid FUS compartments in vitro. Using an in vitro “aging” experiment, we demonstrate that liquid droplets of FUS protein convert with time from a liquid to an aggregated state, and this conversion is accelerated by patient-derived mutations.	liquid,solid	Here, we show that both in vivo and at physiological concentrations in vitro FUS forms liquid-like droplets. We further demonstrate that the liquid-like state can convert into a solid state and that this conversion is exacerbated by disease-associated mutations in the prion-like domain.	PS-self	1-526	_	_	_	_	_	poly(ADP-ribose)	we first adjusted the FUS concentration in our cell-free assay to 0.4 μM and lowered the concentration of dextran. At this concentration, we observed no spontaneously formed FUS droplets. However, when purified PAR was added, FUS droplet formation was strongly enhanced	_	_	p.G156E,p.R244C,ΔLC,ΔNLS	the properties of the G156E FUS droplets are changing more quickly than those of the wild-type FUS droplets. Concomitant with the decline in fusion ability, we also noticed fibrous structures arising in the G156E FUS droplets. R244C also accelerated the conversion of FUS droplets to a fibrous state. When we mixed 10 μM of wild-type or FUSΔLC protein with 10% dextran, only wild-type protein formed…	low-complexity domain (LCD),Nuclear Localization Signal(NLS) domain	When we mixed 10 μM of wild-type or FUSΔLC protein with 10% dextran, only wild-type protein formed droplets, whereas truncated FUS remained diffuse. we hypothesized that these NLS mutation(ΔNLS) could accelerate the conversion of FUS to a fibrous state by increasing the concentration of FUS in the cytoplasm.	_	_	_	FUS_HUMAN	reviewed	RNA-binding protein FUS (75 kDa DNA-pairing protein) (Oncogene FUS) (Oncogene TLS) (POMp75) (Translocated in liposarcoma protein)	FUS TLS	FUS FUS TLS FUS	other	mutation
psself86	Haotai Xie	29650702	Homo sapiens	HeLa cells	P35637	FUS	Cytoplasm,Nucleus	_	29650702-P35637-1	_	in vitro droplet formation,in vivo droplet formation,in vivo FRAP	We report here that RNA critically regulates the phase behavior of prion-like RBPs. Low RNA/protein ratios promote phase separation into liquid droplets, whereas high ratios prevent droplet formation in vitro. Reduction of nuclear RNA levels or genetic ablation of RNA binding causes excessive phase separation and the formation of cytotoxic solid-like assemblies in cells. FUS phase separated into …	liquid,solid	RNA regulates aberrant liquid-to-solid phase transitions of prion-like RBPs.	PS-self	1-526	_	_	_	rIGSRNA	Nucleolar clusters of low-complexity rIGSRNA recruit proteins to liquid-like nucleolar foci to activate A-body formation.	_	_	_	_	_	_	nuclear localization sequence (NLS),RNA recognition motif (RRM),zinc finger (ZF)	Targeting the very same variant to the cytoplasm by removing the nuclear localization sequence (NLS; generating FUS-mutRRM/ZnF∆NLS) led to a strong increase in cell death, which was likely caused by the high propensity of this variant to form solid aggregates.	_	_	_	FUS_HUMAN	reviewed	RNA-binding protein FUS (75 kDa DNA-pairing protein) (Oncogene FUS) (Oncogene TLS) (POMp75) (Translocated in liposarcoma protein)	FUS TLS	FUS FUS TLS FUS	RNA	_
psself213	Haotai Xie	32474299,29677514	Homo sapiens	HeLa cells	P35637	FUS	Cytoplasm	Stress granule	_	_	in vitro droplet formation,in vivo droplet formation,in vivo FRAP	Here, we show that Transportin and arginine methylation have a crucial function beyond nuclear import-namely to suppress RGG/RG-driven phase separation and stress granule association of FUS. ALS-associated FUS-NLS mutations weaken the chaperone activity of Transportin and loss of FUS arginine methylation, as seen in FTD-FUS, promote phase separation, and stress granule partitioning of FUS.	liquid,solid	TNPO1 prevents LLPS and consequent liquid-to-solid phase transition of FUS-EGFP droplets.	PS-self	454-526	_	_	_	_	_	_	_	R;methylation	Loss of FUS arg-methylation, as seen in FTD-FUS patients, promotes LLPS and SG partitioning of FUS and thus may contribute to FUS aggregation in FTD-FUS patients.	p.P525L	Without TNPO1, mutant and WT proteins formed liquid droplets to a similar extent; hence, the P525L mutation does not alter LLPS of FUS under these conditions. In	RGG motifs	This demonstrates that arginines in RGG motifs are crucial for LLPS of the RGG3-PY domain.	_	_	_	FUS_HUMAN	reviewed	RNA-binding protein FUS (75 kDa DNA-pairing protein) (Oncogene FUS) (Oncogene TLS) (POMp75) (Translocated in liposarcoma protein)	FUS TLS	FUS FUS TLS FUS	_	PTM,mutation
psself291	Haotai Xie	33248138,30500534	Homo sapiens	U2OS cells,HEK293T cells	P35637	FUS	Cytoplasm	_	_	_	in vitro droplet formation,in vivo droplet formation,in vivo FRAP	Liquid Corelet condensates can form not only in the nucleus, but also in the cytoplasm, by excluding the NLS from Core constructs. Full length FUS can also be utilized as the self-interacting domain fused to SspB. Moreover, similar phase separated liquid condensates can also be formed from Corelets comprising a number of different self-interacting IDR-containing constructs. These include IDRs fro…	liquid	Corelets enable light-activated liquid droplet condensation.	PS-self	1-214	_	_	_	_	_	_	_	_	_	_	_	intrinsically disordered region (IDR)	Activating local regions of the cell gives rise to diffusive IDR capture and amplification of valence/concentration, causing local supersaturation sufficient for droplet condensation, even under globally dilute IDR concentrations.	_	_	_	FUS_HUMAN	reviewed	RNA-binding protein FUS (75 kDa DNA-pairing protein) (Oncogene FUS) (Oncogene TLS) (POMp75) (Translocated in liposarcoma protein)	FUS TLS	FUS FUS TLS FUS	_	_
psother703	Xinxin Wang	34357401	Homo sapiens	NIH 3T3 cells	P35637	FUS	Nucleus	_	_	_	in vitro droplet formation,in vivo droplet formation,in vivo FRAP	Here, we characterized FUS-CHOP in cells and in vitro, and observed novel phase-separating properties relative to unmodified CHOP. Our data indicate that FUS-CHOP forms phase-separated condensates that colocalize with BRD4, a marker of super enhancer condensates.	liquid	we bleached both type I and type II puncta and observed an average half-time of recovery of ∼19 s and ∼14 s, these data show that ectopic FUS-CHOP forms nuclear condensates and has the major hallmarks of LLPS.	PS-other	1-175,1-266	CHOP,BRD4	P35638,O60885	Our results suggest that FUS-CHOP can undergo a liquid-phase transition in the nucleus. We also observe FUS-CHOP puncta to colocalize with BRD4.	_	_	_	_	_	_	Δ75,Δ125,Δ50-125	Removing 75 or 125 amino acids(Δ75,Δ125) resulted in a diffuse pattern of expression, indicating that LLPS is determined by the length of the FUS PrLD. Removing 75 amino acids within the PrLD(Δ50-125) resulted predominantly in a pattern of diffuse expression in the nucleus.	prion-like domain(PrLD)	PrLD is the main driver of FUS-CHOP–eGFP phase separation, and its length and low-complexity composition determine in-cell phase separation.	_	_	_	FUS_HUMAN	reviewed	RNA-binding protein FUS (75 kDa DNA-pairing protein) (Oncogene FUS) (Oncogene TLS) (POMp75) (Translocated in liposarcoma protein)	FUS TLS	FUS FUS TLS FUS	protein	mutation
psother174	Xinxin Wang	31171724	Homo sapiens	Yeast	P35637	FUS	Nucleus	_	_	_	in vivo droplet formation	Using fluorescence microscopy, we established that FUS-CHOP-GFP forms nuclear foci in yeast just as it does in myxoid liposarcoma cells. FUS(1–266)-GFP displays more diffuse fluorescence than FUS-CHOP-GFP with some nuclear foci. Furthermore, CHOP-GFP accumulates diffusely in the nucleus, correlating with its role as a transcription factor. To confirm the fusion to GFP did not substantially alter …	hydrogel,solid	FUS-CHOP(FUS1-266 fused with transcription factors CHOP) phase separates to a gel- or solid-like state.	PS-other	1-266	_	_	_	_	_	_	_	_	_	_	_	prion-like domain(PLD)	both CHOP and the PrLD of FUS are required to elicit severe FUS-CHOP toxicity.	_	_	_	FUS_HUMAN	reviewed	RNA-binding protein FUS (75 kDa DNA-pairing protein) (Oncogene FUS) (Oncogene TLS) (POMp75) (Translocated in liposarcoma protein)	FUS TLS	FUS FUS TLS FUS	_	_
psother430	Haotai Xie	32987654,22579282	Homo sapiens	U2OS cells	P35637	FUS	Cytoplasm	Neuronal granule	_	_	in vivo droplet formation	Hydrogels composed of the low complexity (LC) sequence domain of FUS recruited and retained the same mRNAs as were selectively precipitated by the b-isox chemical. Phosphorylation of the LC domain of FUS prevented hydrogel retention, offering a conceptual means of dynamic, signal-dependent control of RNA granule assembly.	liquid,hydrogel	Posttranslational modifications of the LC domain of FUS could be used to regulate its propensity to remain soluble or phase transition into a hydrogel-like state.	PS-other	_	_	_	_	mRNA	FUS hydrogel droplets recruit the same mRNAs as those precipitated by the biotinylated isoxazole.	_	_	phosphorylation	Phosphorylation of the LC domain of FUS prevented hydrogel retention.	_	_	low-complexity domain(LCD)	Hydrogels composed of the low complexity (LC) sequence domain of FUS recruited and retained the same mRNAs as were selectively precipitated by the b-isox chemical.	_	_	_	FUS_HUMAN	reviewed	RNA-binding protein FUS (75 kDa DNA-pairing protein) (Oncogene FUS) (Oncogene TLS) (POMp75) (Translocated in liposarcoma protein)	FUS TLS	FUS FUS TLS FUS	RNA	PTM
psother448	Haotai Xie	33097688	Homo sapiens	N2a cells	P35637	FUS	Cytoplasm	_	_	_	in vivo droplet formation	Microtubule-related proteins (MRPs) and RNA-binding proteins (RBPs) sequestered TDP-43 into the cytoplasmic aggregates through distinct mechanisms, such as microtubules and LLPS, respectively. The MRPs-induced TDP-43 aggregates were co-localized with aggresomal markers and dependent on histone deacetylase 6 (HDAC6), suggesting that aggresome formation induced the co-aggregation. However, the MRPs…	_	_	PS-other	_	TDP-43	Q13148	1,6-Hd drastically dissociated the cytoplasmic aggregates of RBPs, mutant FUS and TIA1. Consistent with the decreased number of RBPs-induced aggregates, sequestration of TDP-43 into the aggregates was also significantly prevented.	_	_	_	_	_	_	_	_	_	_	_	_	_	FUS_HUMAN	reviewed	RNA-binding protein FUS (75 kDa DNA-pairing protein) (Oncogene FUS) (Oncogene TLS) (POMp75) (Translocated in liposarcoma protein)	FUS TLS	FUS FUS TLS FUS	protein	_
psother568	Xinxin Wang	33681296,32691043	Homo sapiens	HEK293T cells,N2A cells	P35637	FUS	Cytoplasm,Nucleus	_	_	_	in vivo droplet formation	In this study, we discovered that FUS was acetylated at lysine-315/316 (K315/K316) and lysine-510 (K510) residues in two distinct domains. Located in the nuclear localization sequence, K510 acetylation disrupted the interaction between FUS and Transportin-1, resulting in the mislocalization of FUS in the cytoplasm and formation of stress granule-like inclusions. Located in the RNA recognition mot…	_	_	PS-other	_	_	_	_	_	_	_	_	K315/316/510;acetylation	the acetylation of K510 affects the interaction between FUS and TNPO1, causing the mislocalization of FUS to the cytoplasm and the formation of stress granule-like inclusions. In addition, the acetylation of K315/K316 reduces the RNA binding and suppresses FUS-positive stress granules.	p.P525L,p.P525L/K315Q/K316Q,p.K510Q,p.K315Q/K316Q/K510Q	48% of the P525L mutant-expressing cells showed cytoplasmic inclusions. However, only ~ 11% of cells expressing the P525L/K315Q/K316Q/P525L mutant FUS showed cytoplasmic inclusions. ~ 59% of cells expressing the K510Q mutant FUS showed cytoplasmic inclusions, whereas only ~ 22% of cells expressing the triple mutant K315Q/K316Q/K510Q showed cytoplasmic inclusions	_	_	_	_	_	FUS_HUMAN	reviewed	RNA-binding protein FUS (75 kDa DNA-pairing protein) (Oncogene FUS) (Oncogene TLS) (POMp75) (Translocated in liposarcoma protein)	FUS TLS	FUS FUS TLS FUS	_	PTM,mutation
psother587	Xinxin Wang	33771451,32929202	Homo sapiens	NIH 3T3 cells, 293T cells	P35637	FUS	Cytoplasm,Nucleus	_	_	_	in vivo droplet formation	we found that blue light drives phase separation of an optoFUS construct into liquid-like droplets in both the cytoplasm and nucleoplasm of NIH 3T3 cells. Both nuclear and cytoplasmic localization occurs because these constructs include only the N-terminal IDRs, and thus exclude the nuclear localization signals located at the C terminus in the endogenous proteins. This dual localization enables u…	_	_	PS-other	_	CTD	P24928	each member of the FET family is capable of recruiting Pol II CTD, with TAF15 IDR being the most potent recruiter of CTD, followed by FUS IDR and EWS IDR	_	_	_	_	_	_	5YtoS(in IDR region),9YtoS(in IDR region),27YtoS(in IDR region)	we mutated varying numbers of tyrosines to serines in the FUS IDR, resulting in optoFUS(5Y>S), optoFUS(9Y>S) and optoFUS(27Y>S). Consistent with previous studies, the cytoplasmic saturation concentrations of these constructs exhibit an inverse dependence on the number of tyrosine residues.	intrinsically disordered region(IDR)	each member of the FET family is capable of recruiting Pol II CTD, with TAF15 IDR being the most potent recruiter of CTD, followed by FUS IDR and EWS IDR	_	_	_	FUS_HUMAN	reviewed	RNA-binding protein FUS (75 kDa DNA-pairing protein) (Oncogene FUS) (Oncogene TLS) (POMp75) (Translocated in liposarcoma protein)	FUS TLS	FUS FUS TLS FUS	protein	mutation
psother605	Xinxin Wang	33857479	Homo sapiens	HeLa cells	P35637	FUS	Cytoplasm,Nucleus	Stress granule	_	_	in vivo droplet formation	we show that FUS directly binds to different import receptors in vitro. FUS formed stable complexes not only with TNPO1 but also with transportin-3, importin β, importin 7, or the importin β/7 heterodimer. Binding of these alternative import receptors required arginine residues within FUS-RG/RGG motifs and was weakened by arginine methylation. Interaction with these importins suppressed FUS phase…	_	_	PS-other	_	_	_	_	_	_	_	_	_	_	_	_	_	_	_	_	_	FUS_HUMAN	reviewed	RNA-binding protein FUS (75 kDa DNA-pairing protein) (Oncogene FUS) (Oncogene TLS) (POMp75) (Translocated in liposarcoma protein)	FUS TLS	FUS FUS TLS FUS	_	_
psother754	Xinxin Wang	34552246	Homo sapiens	U2OS cells	P35637	FUS	Nucleus,Cytoplasm	_	34552246-P35637-1	Solid circles indicate cells where nucleation and growth is observed, and empty triangles and squares indicate cells where no phase separation and spinodal decomposition are observed, respectively. Circle colours correspond to the observed nucleation rate.	in vivo droplet formation	Consistent with recent work, we find that light-activated oligomerization drives phase separation of constructs including FUS or HNRNPA1 IDRs (FUSN, 1–214; HNRNPA1C, 186–320), model aromatic-rich polar sequences, forming liquid condensates in human osteosarcoma (U2OS) cells.	_	_	PS-other	1-214	_	_	_	_	_	_	_	_	_	5YtoS(in IDR region), 15YtoS(in IDR region), 27YtoS(in IDR region)	Upon blue light activation, FUSN condensates still nucleated at the seeds in cells expressing FUSN–Corelets plus FUSN(5YS) seeds, similar to the behaviour in unmutated FUSN seeds. However, with either 15 or 27 tyrosines mutated, the FUSN seeds no longer nucleated FUSN–Corelets	intrinsically disordered region(IDR)	we find that light-activated oligomerization drives phase separation of constructs including FUS or HNRNPA1 IDRs.	_	_	_	FUS_HUMAN	reviewed	RNA-binding protein FUS (75 kDa DNA-pairing protein) (Oncogene FUS) (Oncogene TLS) (POMp75) (Translocated in liposarcoma protein)	FUS TLS	FUS FUS TLS FUS	_	mutation
psother523	Xinxin Wang	33549703,30893049	Homo sapiens	U2OS cells	P35637	FUS	Cytoplasm	_	_	_	in vivo droplet formation,in vivo FRAP	Herein we report that light-based activation of Opto-G3BP1, a chimeric protein assembled from the IDR and RNA-binding domain of G3BP1 combined with CRY2, initiated the rapid assembly of dynamic, cytoplasmic, liquid granules that were composed of canonical stress granule components, including PABP, TDP-43, TIA1, TIAR, eIF4G, eIF3η, ataxin 2, GLE1, FUS, and polyadenylated RNA, thereby establishing …	liquid	Within seconds of blue light activation, Opto-G3BP1 in U2OS cells assembled into numerous, spherical cytoplasmic granules that exhibited liquid behaviors.	PS-other	_	G3BP1,PABP,TDP-43,TIA1,TIAR,eIF4G,eIF3η,ataxin 2,GLE1	Q13283,P11940,Q13148,P31483,Q01085,Q04637,P55884,Q99700,Q53GS7	In cells expressing Opto-G3BP1, but not Opto-Control, all stress granule components that we examined, including PABP, TDP-43, TIA1, TIAR, eIF4G, eIF3η, ataxin 2, GLE1, and FUS, were recruited to optically induced granules	polyadenylated mRNAs	We found that polyadenylated mRNAs were recruited into optically induced granules that assembled after blue light stimulation but showed no relocalization in cells expressing Opto-Control	_	_	_	_	_	_	intrinsically disordered region(IDR)	Opto-FUS [CRY2PHR-mCherry-FUS(IDR)] and Opto-TDP-43 [CRY2PHR-mCherry-TDP-43(IDR)] did assemble into droplets with blue light activation	_	_	_	FUS_HUMAN	reviewed	RNA-binding protein FUS (75 kDa DNA-pairing protein) (Oncogene FUS) (Oncogene TLS) (POMp75) (Translocated in liposarcoma protein)	FUS TLS	FUS FUS TLS FUS	protein,RNA	_
psother557	Xinxin Wang	33650968	Homo sapiens	HeLa cells	P35637	FUS	Cytoplasm	_	_	_	in vivo droplet formation,in vivo FRAP	We recombinantly expressed and purified FUS-TIS. FUS-TIS phase separates into sphere-like condensates that are liquid-like. We then added to FUS-TIS in vitro transcribed 3′UTRs of mRNAs, which were recruited to FUS-TIS condensates. The addition of the FUS 3′UTR did not change the morphology of the sphere-like condensates formed by FUS-TIS. However, when we added 3′UTRs of TIS11B target mRNAs, inc…	liquid	FUS-TIS phase separates into sphere-like condensates that are liquid-like	PS-other	_	TIS11B,HuR	Q07352,Q15717	Expression of the FUS-IDR alone did not generate condensates. Expression of the TIS11B RBD alone is not sufficient for condensate formation. When we fused the RBD of TIS11B to the IDR of FUS to generate FUS TIS, we observed cytoplasmic mesh-like condensates that look very similar to wild-type TIS granules. In the context of two multivalent domains (TIS11B N/C-terminus or FUS-IDR), the RRM1/2 of H…	CD47 3'UTR,ELAVL1 3'UTR,CD274 3'UTR,CD44 3'UTR,VSIG10 3'UTR,DRD1 3'UTR,LHFPL6 3'UTR,TNFSF11 3'UTR,TSPAN13 3'UTR,LYPLAL1 3'UTR,MCOLN2 3'UTR,FAM72B 3'UTR,IL10 3'UTR,TLR8 3'UTR,PPP1R3F 3'UTR,GPR39 3'UTR,HEATR5B 3'UTR,FAM174A 3'UTR,TNFAIP6 3'UTR,GPR34 3'UTR,VPS29 3'UTR,MYC 3'UTR,PLA2G4A 3'UTR,ADPGK 3'UTR,TTC17 3'UTR,EOMES 3'UTR,HOGA1 3'UTR,SHQ1 3'UTR,SNTN 3'UTR,ASPN 3'UTR,TP53TG3 3'UTR,LPAR4 3'UTR,GL…	The mesh-like organization of TIS granules requires the recruitment of mRNAs. The mixing of suboptimal amounts of four network-forming RNAs(CD47 3'UTR,CD274 3'UTR,TNFSF11 3'UTR,LHFPL6 3'UTR), together with FUS-TIS, resulted in network formation, indicating that the different RNAs have an additive effect. Importantly, mixing 10 mRNAs together(CD47 3'UTR,ELAVL1 3'UTR,CD274 3'UTR,CD44 3'UTR,VSIG10 3…	_	_	_	_	TIS11B RBD-FUS IDR fusion,FUS IDR-HuR RRM1/2 fusion	Expression of the FUS-IDR alone did not generate condensates. Expression of the TIS11B RBD alone is not sufficient for condensate formation. When we fused the RBD of TIS11B to the IDR of FUS to generate FUS TIS, we observed cytoplasmic mesh-like condensates that look very similar to wild-type TIS granules.	intrinsically disordered region(IDR)	In the context of two multivalent domains (TIS11B N/C-terminus or FUS-IDR), the RRM1/2 of HuR was sufficient for the generation of mesh-like condensates.	_	_	_	FUS_HUMAN	reviewed	RNA-binding protein FUS (75 kDa DNA-pairing protein) (Oncogene FUS) (Oncogene TLS) (POMp75) (Translocated in liposarcoma protein)	FUS TLS	FUS FUS TLS FUS	protein,RNA	mutation
psother612	Haotai Xie	33704371	Homo sapiens	HeLa cells	P35637	FUS	Nucleus	DNA damage foci	_	_	in vivo droplet formation,in vivo FRAP	FUS is required for the recruitment to DNA damage sites of the DDR factors KU80, NBS1, and 53BP1 and of SFPQ, another RBP implicated in the DDR. The relocation of KU80, NBS1, and SFPQ is similarly impaired by LLPS inhibitors, or LLPS-deficient FUS variants. We also show that LLPS is necessary for efficient γH2AX foci formation. Finally, using superresolution structured illumination microscopy, we…	_	_	PS-other	_	SFPQ,γH2AX	P23246,P16104	A requirement for FUS-driven LLPS for the efficient recruitment and retention of SFPQ at DNA damage sites. LLPS is necessary for efficient γH2AX foci formation. FUS is required for γH2AX cluster formation.	_	_	_	_	_	_	YtoS in LCD,RtoK in RNA-binding domain	The FUS LCD Y→S (YS) and RNA-binding domain R→K (RK) variants, which strongly affect phase separation.	_	_	_	_	_	FUS_HUMAN	reviewed	RNA-binding protein FUS (75 kDa DNA-pairing protein) (Oncogene FUS) (Oncogene TLS) (POMp75) (Translocated in liposarcoma protein)	FUS TLS	FUS FUS TLS FUS	protein	mutation
psother681	Haotai Xie	34233002	Homo sapiens	HeLa cells,HEK293T cells	P35637	FUS	Cytoplasm,Nucleus	_	_	_	in vivo droplet formation,in vivo FRAP	Hence, we developed a method allowing for the purification of LLPS FUS-containing droplets from cell lysates. While non-LLPS FUS interacts mainly with factors involved in pre-mRNA processing, LLPS FUS predominantly binds to proteins involved in chromatin remodelling and DNA damage repair. Interestingly, also mitochondrial factors are strongly enriched with LLPS FUS, providing a potential explanat…	liquid	We performed fluorescence recovery after photobleaching (FRAP) on HeLa FUS-KO cells transiently transfected with either FUS WT-GFP or FUS P525L-GFP and photobleached eGFP-FUS granules. We observed a fast recovery for both WT and P525L granules, reaching a maximum recovery within ∼20 s.	PS-other	_	_	_	_	_	_	_	_	_	_	p.P525L	ALS-linked FUS P525L cytoplasmic foci bind U1 and U11 snRNAs in the cytoplasm, whereas the U1 snRNP specific protein U1A remains nuclear.	_	_	_	_	_	FUS_HUMAN	reviewed	RNA-binding protein FUS (75 kDa DNA-pairing protein) (Oncogene FUS) (Oncogene TLS) (POMp75) (Translocated in liposarcoma protein)	FUS TLS	FUS FUS TLS FUS	_	mutation
psother340	Haotai Xie	32302565,32302570	Homo sapiens	U2OS cells	P51114	FXR1	Cytoplasm	Stress granule	_	_	in vivo droplet formation,in vivo FRAP	In a panel of abundant and frequently studied GFP-tagged SG (n = 20) and PB (n = 3) proteins, only eight SG proteins (USP10, UBAP2L, CAPRIN1, FMR1, FXR1, NUFIP2, G3BP1, and G3BP2A) partition strongly into NTF2 condensates (G3BPΔRBD Corelets). Note concentration dependence of condensation in untreated cells for DCP1A, UBAP2L, FMR1, and FXR1, which is affected by As-treatment.	liquid	Such condensates mimic the properties of endogenous SGs, including a dependence on RNA influx, recruitment of SG proteins and polyA+ mRNA with attachment of PBs, and liquid-like dynamics.	PS-other	_	G3BP1,G3BP2	Q13283,Q9UN86	In a panel of abundant and frequently studied GFP-tagged SG (n = 20) and PB (n = 3) proteins, only eight SG proteins (USP10, UBAP2L, CAPRIN1, FMR1, FXR1, NUFIP2, G3BP1, and G3BP2A) partition strongly into NTF2 condensates (G3BPΔRBD Corelets).	_	_	_	_	_	_	_	_	intrinsically disordered region (IDR)	We surmise that this “sticky” IDR facilitates weak interactions between UBAP2L proteins in separate high-affinity complexes (FXR1/UBAP2L, UBAP2L/G3BP), thus acting as an essential valence multiplier for SG formation	_	_	_	FXR1_HUMAN	reviewed	Fragile X mental retardation syndrome-related protein 1 (hFXR1p)	FXR1	FXR1 FXR1 FXR1	protein	_
psother135	Xinxin Wang	30397184	Homo sapiens	_	P06241	Fyn	Cytoplasm	Stress granule	_	_	in vitro droplet formation	Here, we characterize the structural details of the interaction of the hnRNPA2 low-complexity domain (LC) with Fyn-SH3 and the effect of Fyn-SH3 on hnRNPA2 phase separation. We combined in vitro microscopy and solution NMR spectroscopy to evaluate assembly of hnRNPA2 and Fyn-SH3 into in vitro phase-separated granules and probe the structural details of their interaction. We observed that Fyn-SH3 …	liquid	Fyn-SH3 induces the formation of hnRNPA2 LC WT liquid droplets at a concentration and solution conditions where hnRNPA2 LC alone does not phase-separate. Additionally, fluorescence microscopy data demonstrate that Fyn-SH3 incorporates into the droplets.	PS-other	SH3 domain	hnRNPA2	P22626	DIC microscopy images show that the addition of Fyn-SH3 induces the formation of hnRNPA2 LC WT liquid droplets at a concentration and solution conditions where hnRNPA2 LC alone does not phase-separate	_	_	_	_	_	_	_	_	SH3 domain	Fyn-SH3 robustly induces phase separation of hnRNPA2 LC.	_	_	_	FYN_HUMAN	reviewed	Tyrosine-protein kinase Fyn (EC 2.7.10.2) (Proto-oncogene Syn) (Proto-oncogene c-Fyn) (Src-like kinase) (SLK) (p59-Fyn)	FYN	Fyn FYN FYN	protein	_
psother738	Xinxin Wang	34452345,22837213	Homo sapiens	Vero cells, HEK293T cells	Q13283	G3BP	Cytoplasm	Stress granule	_	_	in vivo droplet formation	Here we describe the first known function of nsP3, to inhibit stress granule assembly by recruiting G3BP into cytoplasmic foci. A conserved SH3 domain-binding motif in nsP3 is essential for both nsP3-G3BP interactions and viral RNA replication. This study reveals a novel role for nsP3 as a regulator of the cellular stress response.	_	_	PS-other	_	nsP3	Q5XXP4	Individually expressed nsP3 displays complete colocalization with G3BP in Vero and HEK293T cells in the absence of viral RNA replication and other CHIKV proteins.	_	_	_	_	_	_	_	_	_	_	_	_	_	G3BP1_HUMAN	reviewed	Ras GTPase-activating protein-binding protein 1 (G3BP-1) (EC 3.6.4.12) (EC 3.6.4.13) (ATP-dependent DNA helicase VIII) (hDH VIII) (GAP SH3 domain-binding protein 1)	G3BP1 G3BP	G3BP G3BP1 G3BP G3BP1	protein	_
psother753	Xinxin Wang	34552246	Homo sapiens	U2OS cells	Q13283	G3BP	Cytoplasm	Stress granule	_	_	in vivo droplet formation	We used the Corelet system with the stress granule protein G3BP1, whose native oligomerization domain is deleted and replaced with the light activatable sspB module6. When expressed in G3BP-knockout cells, this leads to light-activated synthetic stress granules (opto-SGs), which recapitulate essentially all features of endogenous stress granules, including recruitment of other key stress granule …	_	_	PS-other	1-466	_	_	_	_	_	_	_	_	_	_	_	_	_	_	_	_	G3BP1_HUMAN	reviewed	Ras GTPase-activating protein-binding protein 1 (G3BP-1) (EC 3.6.4.12) (EC 3.6.4.13) (ATP-dependent DNA helicase VIII) (hDH VIII) (GAP SH3 domain-binding protein 1)	G3BP1 G3BP	G3BP G3BP1 G3BP G3BP1	_	_
psother519	Xinxin Wang	33549703,26777405	Homo sapiens	U2OS cells	Q13283	G3BP1	Cytoplasm	Stress granule	_	_	in vitro droplet formation,in vitro FRAP	We also observed stable assemblies in lysates from U-2 OS mammalian cells expressing a GFP-G3BP fusion. Evidence that these GFP-G3BP foci are related to stress granules is: 1) they co-localize with known stress granule proteins by antibody staining (PABP1) they are only present after stress their induction is inhibited by addition of cycloheximide and they contain poly(A+) RNA as detected by hybr…	_	_	PS-other	_	PABP1	P11940	Evidence that these GFP-G3BP foci are related to stress granules is: they co-localize with known stress granule proteins by antibody staining (PABP1)	polyA RNA	Evidence that these GFP-G3BP foci are related to stress granules is: 1) they co-localize with known stress granule proteins by antibody staining (PABP1) they are only present after stress their induction is inhibited by addition of cycloheximide and they contain poly(A+) RNA as detected by hybridization with Alexa647-labeled oligo(dT).	_	_	_	_	_	_	_	_	_	_	_	G3BP1_HUMAN	reviewed	Ras GTPase-activating protein-binding protein 1 (G3BP-1) (EC 3.6.4.12) (EC 3.6.4.13) (ATP-dependent DNA helicase VIII) (hDH VIII) (GAP SH3 domain-binding protein 1)	G3BP1 G3BP	G3BP1 G3BP1 G3BP G3BP1	protein,RNA	_
psother824	Xinxin Wang	34779554	Homo sapiens	HeLa cells,THP-1 cells	Q13283	G3BP1	Cytoplasm	_	34779554-Q13283-1	Recombinant cGAS (10lM) and the indicated amounts of Cy5-labeled dsDNA were incubated, with or without G3BP1(2lM). The DNA-induced cGAS-DNA liquiddroplets were analyzed with time-lapse imaging.	in vitro droplet formation,in vitro FRAP,in vivo droplet formation	Using high-resolution microscopy, we show that in resting cells, cGAS exhibits particle-like morphological characteristics, which are markedly weakened when G3BP1 is deleted. Upon DNA challenge, the pre-condensed cGAS undergoes liquid–liquid phase separation (LLPS) more efficiently.	hydrogel	The cGAS-G3BP1 droplets, however, exhibited much lower fluorescence recovery rate. Thus, the G3BP1-mediated formation of cGAS droplets was not as dynamic as for the droplets induced by DNA.	PS-other	1-466	cGAS	Q8N884	We incubated cGAS with G3BP1 at different concentrations and found that G3BP1 promoted cGAS condensation in a dosage-dependent manner.	_	_	_	_	_	_	_	_	_	_	_	_	_	G3BP1_HUMAN	reviewed	Ras GTPase-activating protein-binding protein 1 (G3BP-1) (EC 3.6.4.12) (EC 3.6.4.13) (ATP-dependent DNA helicase VIII) (hDH VIII) (GAP SH3 domain-binding protein 1)	G3BP1 G3BP	G3BP1 G3BP1 G3BP G3BP1	protein	_
psself485	Haotai Xie	35131265,33495715	Homo sapiens	HeLa cells,Caco-2 cells,HEK293T cells	Q13283	G3BP1	Cytoplasm	Stress granule	_	_	in vitro droplet formation,in vitro FRAP,in vivo droplet formation,in vivo FRAP	SARS-CoV-2 nucleocapsid (N) protein, an RNA binding protein essential for viral production, interacted with Ras-GTPase-activating protein SH3-domain-binding protein (G3BP) and disrupted SG assembly, both of which require intrinsically disordered region1 (IDR1) in N protein. The N protein partitioned into SGs through liquid-liquid phase separation with G3BP, and blocked the interaction of G3BP1 wi…	liquid	We assessed the mobility of N protein/G3BP1 droplets by FRAP measurements. G3BP1-GFP molecules diffused rapidly within droplets, and exchanged between droplets and the surrounding solution. Surprisingly, N protein-mCherry displayed minimal recovery(about 50%) and less dynamic.	PS-self	1-466	N	P0DTC9	N protein might enter SGs and promote SG disassembly by targeting G3BP1/2.	_	_	_	_	_	_	_	_	_	_	_	_	_	G3BP1_HUMAN	reviewed	Ras GTPase-activating protein-binding protein 1 (G3BP-1) (EC 3.6.4.12) (EC 3.6.4.13) (ATP-dependent DNA helicase VIII) (hDH VIII) (GAP SH3 domain-binding protein 1)	G3BP1 G3BP	G3BP1 G3BP1 G3BP G3BP1	protein	_
psother349	Haotai Xie	32302565,32302571	Homo sapiens	HEK293T cells,U2OS cells	Q13283	G3BP1	Cytoplasm	Stress granule	32302571-Q13283-1,32302571-Q13283-2,32302571-Q13283-3,32302571-Q13283-4,32302571-Q13283-5,32302571-Q13283-6,32302571-Q13283-7,32302571-Q13283-8	_	in vitro droplet formation,in vitro FRAP,in vivo droplet formation,in vivo FRAP	Here, we show that SGs assemble through liquid-liquid phase separation (LLPS) arising from interactions distributed unevenly across a core protein-RNA interaction network. The central node of this network is G3BP1, which functions as a molecular switch that triggers RNA-dependent LLPS in response to a rise in intracellular free RNA concentrations. Moreover, we show that interplay between three di…	liquid	In this condensed phase, the highly concentrated RNAs and RNA-binding proteins (RBPs) behave as a single organelle with liquid-like properties.	PS-other	1-466	_	_	_	mRNA,PolyA RNA	The addition of RNase A rapidly reversed RNA-triggered LLPS in vitro)and disrupted SGs in cells, confirming the role of RNA in enhancing LLPS of G3BP1. G3BP1 association with polyA RNA significantly increases after arsenite stress, as well as the previous report that the SG transcriptome is enriched predominantly in mRNAs and to a lesser extent non-coding RNAs.	_	_	S149;phosphorylation	IDR1 phosphorylation tunes interplay between 3 IDRs and regulates LLPS	p.S149E,p.S149A,28EtoD (in IDR1)	G3BP1 S149A behaved similarly to WT, the S149E variant strongly impaired LLPS of G3BP1 with RNA, shifting the phase separation threshold to significantly higher concentrations of G3BP1 and RNA. The charge-neutralizing EQ28 (mutation of all 28 glutamates in IDR1 to glutamine) variant had the opposite effect and strongly promoted LLPS of G3BP1 with RNA	N-terminal NTF2-like (NTF2L) domain,C-terminal RNA-binding domain (RBD),intrinsically disordered region (IDR)	Deletion of NTF2L or the RBD abolished LLPS of G3BP1 in the presence of RNA. Deletion of IDR1/2 promoted LLPS at lower threshold concentrations, whereas at higher concentrations, G3BP1 ΔIDR1/2 had poor solubility and was prone to aggregation.	_	_	G3BP1 dimerization is essential for LLPS in vitro and SG assembly in cells.	G3BP1_HUMAN	reviewed	Ras GTPase-activating protein-binding protein 1 (G3BP-1) (EC 3.6.4.12) (EC 3.6.4.13) (ATP-dependent DNA helicase VIII) (hDH VIII) (GAP SH3 domain-binding protein 1)	G3BP1 G3BP	G3BP1 G3BP1 G3BP G3BP1	RNA	PTM,mutation,oligomerization
psother350	Haotai Xie	32302565,32302572	Homo sapiens	HeLa cells,U2OS cells	Q13283	G3BP1	Cytoplasm	Stress granule	32302572-Q13283-1	_	in vitro droplet formation,in vitro FRAP,in vivo droplet formation,in vivo FRAP	We show that, under non-stress conditions, G3BP adopts a compact auto-inhibited state stabilized by electrostatic intramolecular interactions between the intrinsically disordered acidic tracts and the positively charged arginine-rich region. Upon release from polysomes, unfolded mRNAs outcompete G3BP auto-inhibitory interactions, engendering a conformational transition that facilitates clustering…	liquid,solid	G3BP1 condensates exhibit liquid-like properties in living cells. The destabilized form of Ubc9 interacts more strongly with G3BP1-RNA condensates, subsequently solidifies, and inhibits condensate coalescence.	PS-other	1-466	_	_	_	total RNA,mRNA,rRNA	The specific binding of G3BP1 to long unfolded RNA regions drives SG assembly.	_	_	S149/232;phosphorylation	The acidic IDR is flanked by residues S149 and S232, both of which can be phosphorylated. Reversible phosphorylation may be one mechanism that cells employ to tune the sensitivity of G3BP1 toward RNA-mediated phase separation, likely as part of a more complex regulatory system.	p.S149E,S149A,S232A	Compared with phosphorylated G3BP1(WT), G3BP1(S149A) had a reduced saturation concentration, which was even lower for G3BP1(S149A/S232A). Conversely, the phosphomimetic G3BP1(S149E) showed intermediate behavior, phase-separating less efficiently than G3BP1(S149A) but more efficiently than G3BP1(WT)	N-terminal nuclear transport factor-like (NTF2) domain,arginine- and glycine-rich (RG-rich) region,glutamate-rich (E-rich) region	The NTF2 domain dimerizes and is necessary for G3BP1 recruitment to SGs. RG-rich region is indispensable for assembly and that dimerization per se is insufficient but necessary for RNA-mediated condensate assembly in vitro. The central acidic disordered region of G3BP1 Is a negative regulator for phase separation.	_	_	G3BP1 forms reversible oligomers in an RG-Rich region-dependent manner.	G3BP1_HUMAN	reviewed	Ras GTPase-activating protein-binding protein 1 (G3BP-1) (EC 3.6.4.12) (EC 3.6.4.13) (ATP-dependent DNA helicase VIII) (hDH VIII) (GAP SH3 domain-binding protein 1)	G3BP1 G3BP	G3BP1 G3BP1 G3BP G3BP1	RNA	PTM,mutation,oligomerization
psself235	Haotai Xie	32692974	Homo sapiens	U2OS cells	Q13283	G3BP1	Cytoplasm	Stress granule	32692974-Q13283-1	_	in vitro droplet formation,in vivo droplet formation	Here, we demonstrate that the testis-specific protein, MAGE-B2, increases cellular stress tolerance by suppressing SG formation through translational inhibition of the key SG nucleator G3BP. In vitro phase separation assays confirmed that small (2-fold) changes in G3BP1 concentration, similar to those observed upon MAGE-B2 KO, have dramatic effects on G3BP1 LLPS. MAGE-B2 reduces G3BP protein leve…	liquid	Phase-separating proteins coalesce into liquid droplets in vitro when their concentration exceeds a critical threshold.	PS-self	1-466	_	_	_	_	_	_	_	_	_	_	_	intrinsically disordered region (IDR)	The crucial molecular features of phase-separating proteins include multivalency (tandem arrays of modular domains) and intrinsically disordered regions (IDRs), like those found in G3BP	_	_	_	G3BP1_HUMAN	reviewed	Ras GTPase-activating protein-binding protein 1 (G3BP-1) (EC 3.6.4.12) (EC 3.6.4.13) (ATP-dependent DNA helicase VIII) (hDH VIII) (GAP SH3 domain-binding protein 1)	G3BP1 G3BP	G3BP1 G3BP1 G3BP G3BP1	_	_
psother870	Haotai Xie	35131265,34400613	Homo sapiens	Caco-2 cells	Q13283	G3BP1	Cytoplasm	_	34400613-P0DTC9-1	Summary of the phase separation behaviors of purified recombinant G3BP1 and RNA, in the absence of N protein or the presence of various N mutants. Red: no droplet; green: droplet.	in vitro droplet formation,in vivo droplet formation	SARS-CoV-2 N protein utilizes two components, the ITFG motif and RRM, to regulate G3BP1 phase separation. A fragment from the N-IDR of N protein (N11–24) and the NTF2 domain of G3BP1 (G3BP1 NTF2) are the minimal fragments required for the interaction. Consistent with the high similarity between the NTF2 domains of G3BP1 and G3BP2, N protein of SARS-CoV-2 interacts with G3BP2 in a similar manner.	_	_	PS-other	11-133	N	P0DTC9	SARS-CoV-2 N protein utilizes two components, the ITFG motif and RNA recognition motif (RRM), to regulate G3BP1 phase separation.	_	_	_	_	_	_	_	_	NTF2 domain	Consistent with the high similarity between the NTF2 domains of G3BP1 and G3BP2, N protein of SARS-CoV-2 interacts with G3BP2 in a similar manner.	_	_	_	G3BP1_HUMAN	reviewed	Ras GTPase-activating protein-binding protein 1 (G3BP-1) (EC 3.6.4.12) (EC 3.6.4.13) (ATP-dependent DNA helicase VIII) (hDH VIII) (GAP SH3 domain-binding protein 1)	G3BP1 G3BP	G3BP1 G3BP1 G3BP G3BP1	protein	_
psself479	Xinxin Wang	35072355	Homo sapiens	SMMC‐7721 cells	Q13283	G3BP1	Cytoplasm	Stress granule	35072355-Q13283-1	_	in vitro droplet formation,in vivo droplet formation,in vivo FRAP	We found that circVAMP3 can suppress the proliferation and metastasis of HCC cells for the first time. circVAMP3 interacts with CAPRIN1 and drives the phase separation of CAPRIN1, thus promoting stress granule (SG) formation in cells. circVAMP3 promotes the formation of CAPRIN1 and G3BP1 based granules. CAPRIN1 and G3BP1 can be assembled into liquid‐like granules in vitro and in vivo, and that ci…	liquid	CAPRIN1 and G3BP1 can be assembled into liquid‐like granules in vitro and in vivo, and that circVAMP3 colocalizes in the granules.	PS-self	1-466	CAPRIN1	Q14444	RNA FISH of circVAMP3 combined with immunofluorescence (IF) of CAPRIN1 and G3BP1 proved that circVAMP3, CAPRIN1, and G3BP1 were localized in the cytoplasm and colocalized in condensates.	total RNA,circVAMP3 RNA	Total RNA could promote droplets of CAPRIN1, G3BP1, and the mixture of CAPRIN1 and G3BP1. However, circVAMP3 induced droplets of CAPRIN1 and the mixture of CAPRIN1 and G3BP1, but failed to induce droplets of sole G3BP1.circVAMP3 promotes the formation of CAPRIN1 and G3BP1 SGs in a length‐and concentration‐dependent manner and that CAPRIN1 is essential in this process.	_	_	_	_	_	_	_	_	_	_	_	G3BP1_HUMAN	reviewed	Ras GTPase-activating protein-binding protein 1 (G3BP-1) (EC 3.6.4.12) (EC 3.6.4.13) (ATP-dependent DNA helicase VIII) (hDH VIII) (GAP SH3 domain-binding protein 1)	G3BP1 G3BP	G3BP1 G3BP1 G3BP G3BP1	protein,RNA	_
psother93	Haotai Xie	29463567	Homo sapiens	PC12 cells	Q13283	G3BP1	Cytoplasm	Stress granule	_	_	in vivo droplet formation	Both RBPs(Ras GTPase-activating protein SH3-domain-binding protein (G3BP1) and insulin-like growth factor II mRNA-binding protein 1 (IMP1)) exhibited different exchange kinetics between SGs. Within SGs, single-molecule localization microscopy revealed distributed hotspots of immobilized G3BP1 and IMP1 that reflect the presence of relatively immobile nanometer-sized nanocores. We demonstrate alter…	liquid	We demonstrate alternating binding in nanocores and anomalous diffusion in the liquid phase with similar characteristics for both RBPs.	PS-other	255-466	_	_	_	_	_	_	_	_	_	_	_	low-complexity domain (LCD),RNA-binding domain	Two LC regions with a RNA-binding domain regarding G3BP1 are sufficient for dynamic exchange between SGs.	_	_	_	G3BP1_HUMAN	reviewed	Ras GTPase-activating protein-binding protein 1 (G3BP-1) (EC 3.6.4.12) (EC 3.6.4.13) (ATP-dependent DNA helicase VIII) (hDH VIII) (GAP SH3 domain-binding protein 1)	G3BP1 G3BP	G3BP1 G3BP1 G3BP G3BP1	_	_
psother292	Xinxin Wang	31772125	Homo sapiens	HeLa cells,THP-1 cells	Q13283	G3BP1	Cytoplasm	Stress granule	_	_	in vivo droplet formation	Here, we found that cGAS bound G3BP1, a double-stranded nucleic acid helicase involved in the formation of stress granules. Loss of G3BP1 blocked subcellular cGAS condensation and suppressed the interferon response to intracellular DNA and DNA virus particles in cells. Furthermore, an RNA-dependent association with PKR promoted G3BP1 foci formation and cGAS-dependent interferon responses.	liquid	Activation of cGAS promotes liquid-like phase separation and formation of membraneless cytoplasmic structures.	PS-other	_	cGAS	Q8N884	we conclude that DNA stimulation promotes cGAS localization to G3BP1 cytoplasmic deposits.	polyA RNA	We also conducted fluorescence in situ hybridization for polyadenylate [poly(A)] mRNA in ISD-transfected cells and found that poly(A) mRNA colocalized with G3BP1 and cGAS	DNA	we conclude that DNA stimulation promotes cGAS localization to G3BP1 cytoplasmic deposits.	_	_	_	_	_	_	_	_	_	G3BP1_HUMAN	reviewed	Ras GTPase-activating protein-binding protein 1 (G3BP-1) (EC 3.6.4.12) (EC 3.6.4.13) (ATP-dependent DNA helicase VIII) (hDH VIII) (GAP SH3 domain-binding protein 1)	G3BP1 G3BP	G3BP1 G3BP1 G3BP G3BP1	protein,RNA,other	_
psother503	Xinxin Wang	33479198	Homo sapiens	U2OS cells	Q13283	G3BP1	Cytoplasm	SARS-CoV-2 N condensate	_	_	in vivo droplet formation	We imaged U2OS cells expressing Clover-tagged N, and observed strong colocalization with G3BP1, but not other known stress granule proteins, including UBAP2L, DDX1, and EIF3η. The colocalization of N with G3BP1 is even more obvious in cells expressing phosphorylation-resistant N14SA and NΔSR variant proteins, while the phospho-mimic mutant N11SD behaves similarly to wild-type protein.	_	_	PS-other	_	N	P0DTC9	the SARS-CoV-2 N protein forms RNA:protein condensates that recruit G3BP1, but not other stress granule proteins.	_	_	_	_	_	_	_	_	_	_	_	_	_	G3BP1_HUMAN	reviewed	Ras GTPase-activating protein-binding protein 1 (G3BP-1) (EC 3.6.4.12) (EC 3.6.4.13) (ATP-dependent DNA helicase VIII) (hDH VIII) (GAP SH3 domain-binding protein 1)	G3BP1 G3BP	G3BP1 G3BP1 G3BP G3BP1	protein	_
psother504	Xinxin Wang	33479219	Homo sapiens	HeLa cells	Q13283	G3BP1	Cytoplasm	SARS-CoV-2 N condensate	_	_	in vivo droplet formation	To learn whether G3BP1 was involved in the N protein condensation, we conducted immunostaining of endogenous G3BP1 in unstressed and stressed HeLa cells, which displayed well co-localization of G3BP1 with N protein puncta under arsenite induction. However, the ∆N truncation was mostly diffused in cells. In addition, we overexpressed N-GFP or ∆N-GFP with mCherry-G3BP1 fusion protein in HeLa cells.…	_	_	PS-other	_	N	P0DTC9	upon arsenite stimulation, most N-GFP protein formed condensates together with mCherry-G3BP1	_	_	_	_	_	_	_	_	_	_	_	_	_	G3BP1_HUMAN	reviewed	Ras GTPase-activating protein-binding protein 1 (G3BP-1) (EC 3.6.4.12) (EC 3.6.4.13) (ATP-dependent DNA helicase VIII) (hDH VIII) (GAP SH3 domain-binding protein 1)	G3BP1 G3BP	G3BP1 G3BP1 G3BP G3BP1	protein	_
psother342	Haotai Xie	32302565,32302570	Homo sapiens	U2OS cells	Q13283	G3BP1	Cytoplasm	P-body,Stress granule	_	_	in vivo droplet formation,in vivo FRAP	G3BP dimerization and RNA binding are necessary but not sufficient for stress granule formation. For G3BP, removal of either acidic IDR1 or both IDR1 and IDR2 (IDR1/2) causes only a minor shift in its threshold for LLPS. Stress granule condensation requires G3BP-UBAP2L complexes. High valence G3BP RBD nodes are sufficient for stress granule formation with attached P-bodies.	liquid	Such condensates mimic the properties of endogenous SGs, including a dependence on RNA influx, recruitment of SG proteins and polyA+ mRNA with attachment of PBs, and liquid-like dynamics.	PS-other	225-466,334-466	UBAP2L	Q14157	Stress granule condensation requires G3BP-UBAP2L complexes.	_	_	_	_	_	_	p.S38F	We serendipitously discovered a missense mutation in G3BP’s NTF2 domain (S38F), which blocks its ability to rescue SG formation.	RRM domain,RGG domain,IDR2,NTF2-like domain	Both G3BP RBD (RRM and RGG) and IDR2-RBD Corelets form polyA+ opto-SGs containing all tested SG proteins. ΔNTF2/ΔIDR2 (synthetic GFP-G3BPΔIDR2) fails to form granules	_	_	NTF2-mediated dimerization of the RBD is necessary, but not sufficient, for SG formation at physiological G3BP concentrations.	G3BP1_HUMAN	reviewed	Ras GTPase-activating protein-binding protein 1 (G3BP-1) (EC 3.6.4.12) (EC 3.6.4.13) (ATP-dependent DNA helicase VIII) (hDH VIII) (GAP SH3 domain-binding protein 1)	G3BP1 G3BP	G3BP1 G3BP1 G3BP G3BP1	protein	mutation,oligomerization
psother528	Xinxin Wang	33549703,30893049	Homo sapiens	U2OS cells	Q13283	G3BP1	Cytoplasm	_	_	_	in vivo droplet formation,in vivo FRAP	Herein we report that light-based activation of Opto-G3BP1, a chimeric protein assembled from the IDR and RNA-binding domain of G3BP1 combined with CRY2, initiated the rapid assembly of dynamic, cytoplasmic, liquid granules that were composed of canonical stress granule components, including PABP, TDP-43, TIA1, TIAR, eIF4G, eIF3η, ataxin 2, GLE1, FUS, and polyadenylated RNA, thereby establishing …	liquid	Within seconds of blue light activation, Opto-G3BP1 in U2OS cells assembled into numerous, spherical cytoplasmic granules that exhibited liquid behaviors.	PS-other	_	PABP,TDP-43,TIA1,TIAR,eIF4G,eIF3η,ataxin 2,GLE1,FUS	P11940,Q13148,P31483,Q01085,Q04637,P55884,Q99700,Q53GS7,P35637	In cells expressing Opto-G3BP1, but not Opto-Control, all stress granule components that we examined, including PABP, TDP-43, TIA1, TIAR, eIF4G, eIF3η, ataxin 2, GLE1, and FUS, were recruited to optically induced granules	polyadenylated mRNAs	We found that polyadenylated mRNAs were recruited into optically induced granules that assembled after blue light stimulation but showed no relocalization in cells expressing Opto-Control	_	_	_	_	_	_	N-terminal dimerization domain(NTF2L domain)	G3BP1 has an N-terminal 142-amino acid dimerization domain, termed the NTF2L domain, that is essential for nucleation of stress granule assembly.	_	_	_	G3BP1_HUMAN	reviewed	Ras GTPase-activating protein-binding protein 1 (G3BP-1) (EC 3.6.4.12) (EC 3.6.4.13) (ATP-dependent DNA helicase VIII) (hDH VIII) (GAP SH3 domain-binding protein 1)	G3BP1 G3BP	G3BP1 G3BP1 G3BP G3BP1	protein,RNA	_
psother351	Haotai Xie	32302565,32302572	Homo sapiens	HeLa cells,U2OS cells	Q9UN86	G3BP2	Cytoplasm	Stress granule	_	_	in vitro droplet formation	G3BP2 is a G3BP1 homolog with more arginine residues within the RG-rich region. Indeed, the phase-separated fraction was higher for G3BP2 compared with G3BP1 in protein-only systems and in RNA-dependent phase separation. Like G3BP1, G3BP2 also adopted a compact state that was stabilized by electrostatic interactions.	liquid	G3BP harnesses the criticality of phase separation to form liquid condensates in response to local changes in RNA concentration.	PS-other	1-482	_	_	_	mRNA,rRNA,NEAT1 RNA	Although G3BP2 formed oligomers at pH 7, it still required RNA to phase-separate at low PEG concentrations.	_	_	_	_	_	_	RG-rich region	G3BP2 is a G3BP1 homolog with more arginine residues within the RG-rich region.	_	_	Although G3BP2 formed oligomers at pH 7, it still required RNA to phase-separate at low PEG concentrations.	G3BP2_HUMAN	reviewed	Ras GTPase-activating protein-binding protein 2 (G3BP-2) (GAP SH3 domain-binding protein 2)	G3BP2 KIAA0660	G3BP2 G3BP2 KIAA0660 G3BP2	RNA	oligomerization
psself486	Haotai Xie	35131265,33495715	Homo sapiens	HeLa cells,Caco-2 cells,HEK293T cells	Q9UN86	G3BP2	Cytoplasm	Stress granule	_	_	in vitro droplet formation,in vitro FRAP,in vivo droplet formation,in vivo FRAP	SARS-CoV-2 nucleocapsid (N) protein, an RNA binding protein essential for viral production, interacted with Ras-GTPase-activating protein SH3-domain-binding protein (G3BP) and disrupted SG assembly, both of which require intrinsically disordered region1 (IDR1) in N protein. The N protein partitioned into SGs through liquid-liquid phase separation with G3BP, and blocked the interaction of G3BP1 wi…	_	_	PS-self	1-482	N	P0DTC9	N protein might enter SGs and promote SG disassembly by targeting G3BP1/2.	_	_	_	_	_	_	_	_	_	_	_	_	_	G3BP2_HUMAN	reviewed	Ras GTPase-activating protein-binding protein 2 (G3BP-2) (GAP SH3 domain-binding protein 2)	G3BP2 KIAA0660	G3BP2 G3BP2 KIAA0660 G3BP2	protein	_
psother871	Haotai Xie	35131265,34400613	Homo sapiens	Caco-2 cells	Q9UN86	G3BP2	Cytoplasm	_	34400613-P0DTC9-1	Summary of the phase separation behaviors of purified recombinant G3BP1 and RNA, in the absence of N protein or the presence of various N mutants. Red: no droplet; green: droplet.	in vitro droplet formation,in vivo droplet formation	SARS-CoV-2 N protein utilizes two components, the ITFG motif and RRM, to regulate G3BP1 phase separation. A fragment from the N-IDR of N protein (N11–24) and the NTF2 domain of G3BP1 (G3BP1 NTF2) are the minimal fragments required for the interaction. Consistent with the high similarity between the NTF2 domains of G3BP1 and G3BP2, N protein of SARS-CoV-2 interacts with G3BP2 in a similar manner.	_	_	PS-other	11-133	N	P0DTC9	SARS-CoV-2 N protein utilizes two components, the ITFG motif and RNA recognition motif (RRM), to regulate G3BP1 phase separation. Consistent with the high similarity between the NTF2 domains of G3BP1 and G3BP2, N protein of SARS-CoV-2 interacts with G3BP2 in a similar manner.	_	_	_	_	_	_	_	_	NTF2 domain	Consistent with the high similarity between the NTF2 domains of G3BP1 and G3BP2, N protein of SARS-CoV-2 interacts with G3BP2 in a similar manner.	_	_	_	G3BP2_HUMAN	reviewed	Ras GTPase-activating protein-binding protein 2 (G3BP-2) (GAP SH3 domain-binding protein 2)	G3BP2 KIAA0660	G3BP2 G3BP2 KIAA0660 G3BP2	protein	_
psother348	Haotai Xie	32302565,32302570	Homo sapiens	U2OS cells	Q9UN86	G3BP2	Cytoplasm	P-body,Stress granule	_	_	in vivo droplet formation,in vivo FRAP	G3BP dimerization and RNA binding are necessary but not sufficient for stress granule formation. For G3BP, removal of either acidic IDR1 or both IDR1 and IDR2 (IDR1/2) causes only a minor shift in its threshold for LLPS. Stress granule condensation requires G3BP-UBAP2L complexes. High valence G3BP RBD nodes are sufficient for stress granule formation with attached P-bodies.	liquid	Such condensates mimic the properties of endogenous SGs, including a dependence on RNA influx, recruitment of SG proteins and polyA+ mRNA with attachment of PBs, and liquid-like dynamics.	PS-other	_	UBAP2L	Q14157	Stress granule condensation requires G3BP-UBAP2L complexes.	_	_	_	_	_	_	_	_	_	_	_	_	_	G3BP2_HUMAN	reviewed	Ras GTPase-activating protein-binding protein 2 (G3BP-2) (GAP SH3 domain-binding protein 2)	G3BP2 KIAA0660	G3BP2 G3BP2 KIAA0660 G3BP2	protein	_
psself366	Haotai Xie	33952698	Homo sapiens	Jurkat cells	P17931	Gal-3	Cytoplasm	_	_	_	in vitro droplet formation,in vivo droplet formation,in vivo FRAP	We showed that Gal-3 oligomerization triggered by binding to glycoproteins is a dynamic process analogous to liquid-liquid phase separation (LLPS). The composition of these heterooligomers is dependent on the concentration of Gal-3 as well as on the concentration and type of glycoprotein. LLPS-like Gal-3 oligomerization/condensation was also observed on the plasma membrane and disrupted endomembr…	liquid	We assessed Gal-3 accumulation between cells in the Gal-3–mediated adhesion/agglutination of human erythrocytes of type AB and discovered that fluorescence bridging the cells recovered quickly after photobleaching.	PS-self	1-250	CD146	P43121	The Gal-3:CD146 stoichiometry was calculated to be 26:1, 46:1, 61:1, 80:1, and 82:1 at 10, 20, 30, 40, and 50 μM Gal-3, respectively, showing that droplet compositions are Gal-3 dependent.	_	_	_	_	_	_	p.L203A,p.P37A,p.P55A,p.P64A/H,p.P67A	The mutation of Gal-3 CRD F-face residue L203 to alanine (L203A) in truncated CRD or in full-length Gal-3 significantly reduces droplet formation, an observation that is consistent with interactions between the NT and CRD F-face. Salt-induced LLPS was significantly decreased by using mutants P37A, P55A, P64A/H, and P67A compared to WT Gal-3	carbohydrate recognition domain,N-terminal tail	Gal-3 consists of a long N-terminal tail (NT) and a highly conserved carbohydrate recognition domain (CRD) at the C terminus. The predominantly hydrophobic N-terminal tail (NT) and hydrophilic carbohydrate recognition domain (CRD) are both required for CD146-mediated droplet formation, with NT residues 13 to 68 being the most crucial.	_	_	Multiple prolines participate in Gal-3 oligomerization/phase separation.	LEG3_HUMAN	reviewed	Galectin-3 (Gal-3) (35 kDa lectin) (Carbohydrate-binding protein 35) (CBP 35) (Galactose-specific lectin 3) (Galactoside-binding protein) (GALBP) (IgE-binding protein) (L-31) (Laminin-binding protein) (Lectin L-29) (Mac-2 antigen)	LGALS3 MAC2	Gal-3 LGALS3 MAC2 LEG3	protein	mutation,oligomerization
psself65	Xinxin Wang	28893908	Homo sapiens	_	P17931	galectin-3	Cytoplasm	_	_	_	in vitro droplet formation	We show that the disordered N-terminal domain (residues ∼20-100) interacts with itself and with a part of the CRD not involved in carbohydrate recognition (β-strands 7-9; residues ∼200-220), forming a fuzzy complex via inter- and intramolecular interactions, mainly through hydrophobicity. These fuzzy interactions are characteristic of intrinsically disordered proteins to achieve liquid–liquid pha…	_	_	PS-self	20-100,200-220	_	_	_	_	_	_	_	_	_	_	_	N-terminal domain(NTD),carbohydrate recognition domain(CRD)	The fuzzy interactions between the NTD and CRD or between the NTD and NTD might thus assist the formation of a higher-order assembly (i.e. may favor liquid–liquid phase separation) in galectin-3.	_	_	_	LEG3_HUMAN	reviewed	Galectin-3 (Gal-3) (35 kDa lectin) (Carbohydrate-binding protein 35) (CBP 35) (Galactose-specific lectin 3) (Galactoside-binding protein) (GALBP) (IgE-binding protein) (L-31) (Laminin-binding protein) (Lectin L-29) (Mac-2 antigen)	LGALS3 MAC2	galectin-3 LGALS3 MAC2 LEG3	_	_
psother697	Haotai Xie	34298062	Homo sapiens	yeast cells	Q9H4G4	GAPR-1	Cytoplasm	_	_	_	in vivo droplet formation,in vivo FRAP	Overexpression of GAPR-1-GFP results in the formation GAPR-1 oligomers and fluorescent inclusions in yeast cytosol. These cytosolic inclusions are dynamic and reversible organelles that gradually increase during time of overexpression and decrease after promoter shut-off. Inclusion formation is, however, a regulated process that is influenced by factors other than protein expression levels.	liquid	After bleaching, GAPR-1-GFP inclusions were partially recovered in less than 2 min, indicating a dynamic association of GAPR-1-GFP with protein inclusions.	PS-other	_	_	_	_	_	_	Zn2+	Zn2+ reduces GAPR-1 protein degradation, which indicates stabilization of GAPR-1 in inclusions.	N;myristoylation	N-myristoylation of GAPR-1 as an important determinant at early stages of inclusion formation.	p.H54V,p.H103V	Mutations in the conserved metal-binding site (His54 and His103) enhanced inclusion formation, suggesting that these residues prevent uncontrolled protein sequestration.	_	_	_	_	_	GAPR1_HUMAN	reviewed	Golgi-associated plant pathogenesis-related protein 1 (GAPR-1) (Golgi-associated PR-1 protein) (Glioma pathogenesis-related protein 2) (GliPR 2)	GLIPR2 C9orf19 GAPR1	GAPR-1 GLIPR2 C9orf19 GAPR1 GAPR1	other	PTM,mutation
psself212	Haotai Xie	32434105,30833784	Homo sapiens	MCF7 cells	P23771	GATA3	Nucleus	enhancer condensate	_	_	in vitro droplet formation,in vitro FRAP,in vivo droplet formation,in vivo FRAP	Here we report that in human breast cancer cells, the acute 17β-estradiol-dependent activation of functional enhancers requires assembly of an enhancer RNA-dependent ribonucleoprotein (eRNP) complex exhibiting properties of phase-separated condensates. Both GATA3 and ERα condensates exhibited typical characteristics of phase-separated liquid droplets, such as spherical aspect ratio and propensity…	liquid,hydrogel,solid	MegaTrans enhancer proteins form phase-separated liquid droplets. The eRNP complex(GATA3, ERα and in vitro transcribed TFF1e eRNA) progressively transitions from a fluid to a more viscous gel-like or solid state.	PS-self	1-443	_	_	_	_	_	_	_	_	_	_	_	intrinsically disordered region (IDR)	These results support the notion that the IDRs of GATA3 and ERα are capable of forming phase-separated droplets in vivo.	_	_	_	GATA3_HUMAN	reviewed	Trans-acting T-cell-specific transcription factor GATA-3 (GATA-binding factor 3)	GATA3	GATA3 GATA3 GATA3	_	_
psother383	Haotai Xie	32668013	Homo sapiens	HeLa cells	Q8IWJ2	GCC185	Cytoplasm	Golgin condensate	_	_	in vivo droplet formation,in vivo FRAP	Here, we show that the overexpression of each of the remaining cis (golgin160, GMAP210)- and trans (golgin97, golgin245, GCC88, GCC185)-golgins results in novel protein condensates. Focused ion beam scanning electron microscopy (FIB-SEM) images of GM130 condensates reveal a complex internal organization with branching aqueous channels. Condensates formed from trans‐Golgi/TGN‐localized golgins gol…	liquid	As observed for all golgins in this study, the presence of smooth borders around the condensates as well as their dynamics indirectly supports that these condensates may exhibit liquid‐like properties.	PS-other	_	_	_	_	_	_	_	_	_	_	_	_	GRIP domain	These golgins exhibit GRIP domains that anchor these vesicle tethers via the small GTPase ARL1 to the trans‐Golgi/TGN.	_	_	_	GCC2_HUMAN	reviewed	GRIP and coiled-coil domain-containing protein 2 (185 kDa Golgi coiled-coil protein) (GCC185) (CLL-associated antigen KW-11) (CTCL tumor antigen se1-1) (Ran-binding protein 2-like 4) (RanBP2L4) (Renal carcinoma antigen NY-REN-53)	GCC2 KIAA0336 RANBP2L4	GCC185 GCC2 KIAA0336 RANBP2L4 GCC2	_	_
psother385	Haotai Xie	32668013	Homo sapiens	HeLa cells	Q96CN9	GCC88	Cytoplasm	Golgin condensate	_	_	in vivo droplet formation,in vivo FRAP	Here, we show that the overexpression of each of the remaining cis (golgin160, GMAP210)- and trans (golgin97, golgin245, GCC88, GCC185)-golgins results in novel protein condensates. Focused ion beam scanning electron microscopy (FIB-SEM) images of GM130 condensates reveal a complex internal organization with branching aqueous channels. Condensates formed from trans‐Golgi/TGN‐localized golgins gol…	liquid	As observed for all golgins in this study, the presence of smooth borders around the condensates as well as their dynamics indirectly supports that these condensates may exhibit liquid‐like properties.	PS-other	_	_	_	_	_	_	_	_	_	_	_	_	GRIP domain	These golgins exhibit GRIP domains that anchor these vesicle tethers via the small GTPase ARL1 to the trans‐Golgi/TGN.	_	_	_	GCC1_HUMAN	reviewed	GRIP and coiled-coil domain-containing protein 1 (Golgi coiled-coil protein 1)	GCC1	GCC88 GCC1 GCC1	_	_
psother267	Xinxin Wang	31537859	Homo sapiens	MDA-MB-231 human breast cancer cells,HT1080 human fibrosarcoma cells,COS7 cells	Q9Y2X7	GIT	Cytoplasm	Receptor cluster	_	_	in vivo droplet formation,in vivo FRAP	Liprin-α1, LL5 and GIT proteins are part of a network regulating protrusion and focal adhesions. These proteins were specifically recruited to ERC1 condensates, while a control cytosolic enzyme (GADPH, glyceraldehyde 3-phosphate dehydrogenase) and other focal adhesion proteins such as α-actinin, talin, vinculin and Src were excluded. These observations were quantified as percentage of ERC1–positi…	liquid	Here we show that ERC1 can drive the formation of membrane-less condensates with liquid properties	PS-other	_	ERC1,Liprin-α1,LL5	Q8IUD2,Q13136,Q86SQ0	iprin-α1, LL5 and GIT proteins are part of a network regulating protrusion and focal adhesions. These proteins were specifically recruited to ERC1 condensates	_	_	_	_	_	_	_	_	_	_	_	_	_	GIT1_HUMAN	reviewed	ARF GTPase-activating protein GIT1 (ARF GAP GIT1) (Cool-associated and tyrosine-phosphorylated protein 1) (CAT-1) (CAT1) (G protein-coupled receptor kinase-interactor 1) (GRK-interacting protein 1) (p95-APP1)	GIT1	GIT GIT1 GIT1	protein	_
psself199	Haotai Xie	32343131	Homo sapiens	_	Q5VSY0	GKAP	Cytoplasm	Postsynaptic density	_	_	in vitro droplet formation	Here, we construct synthetic versions of multienzyme biosynthetic systems by assembling enzymes in protein condensates. A synthetic protein phase separation system using component proteins from postsynaptic density in neuronal synapses, GKAP, Shank, and Homer provides the scaffold for assembly. Three sets of guest proteins: a pair of fluorescent proteins (CFP and YFP), three sequential enzymes in…	liquid	GKAP, Shank, and Homer are most abundant proteins in PSD and can self-assemble to form protein droplets both in vivo and in vitro.	PS-self	328-421+916-992	_	_	_	_	_	_	_	_	_	_	_	_	_	_	_	_	GKAP1_HUMAN	reviewed	G kinase-anchoring protein 1 (cGMP-dependent protein kinase-anchoring protein of 42 kDa)	GKAP1 GKAP42 FKSG21	GKAP GKAP1 GKAP42 FKSG21 GKAP1	_	_
psother529	Xinxin Wang	33549703,30893049	Homo sapiens	U2OS cells	Q53GS7	GLE1	Cytoplasm	_	_	_	in vivo droplet formation,in vivo FRAP	Herein we report that light-based activation of Opto-G3BP1, a chimeric protein assembled from the IDR and RNA-binding domain of G3BP1 combined with CRY2, initiated the rapid assembly of dynamic, cytoplasmic, liquid granules that were composed of canonical stress granule components, including PABP, TDP-43, TIA1, TIAR, eIF4G, eIF3η, ataxin 2, GLE1, FUS, and polyadenylated RNA, thereby establishing …	liquid	Within seconds of blue light activation, Opto-G3BP1 in U2OS cells assembled into numerous, spherical cytoplasmic granules that exhibited liquid behaviors.	PS-other	_	G3BP1,PABP,TDP-43,TIA1,TIAR,eIF4G,eIF3η,ataxin 2,FUS	Q13283,P11940,Q13148,P31483,Q01085,Q04637,P55884,Q99700,P35637	In cells expressing Opto-G3BP1, but not Opto-Control, all stress granule components that we examined, including PABP, TDP-43, TIA1, TIAR, eIF4G, eIF3η, ataxin 2, GLE1, and FUS, were recruited to optically induced granules	polyadenylated mRNAs	We found that polyadenylated mRNAs were recruited into optically induced granules that assembled after blue light stimulation but showed no relocalization in cells expressing Opto-Control	_	_	_	_	_	_	_	_	_	_	_	GLE1_HUMAN	reviewed	Nucleoporin GLE1 (hGLE1) (GLE1-like protein)	GLE1 GLE1L	GLE1 GLE1 GLE1L GLE1	protein,RNA	_
psother380	Haotai Xie	32668013	Homo sapiens	HeLa cells	Q08379	GM130	Cytoplasm	Golgin condensate	_	_	in vivo droplet formation,in vivo FRAP	Recently, we reported that the cis-Golgi-localized golgin GM130 can phase-separate to form dynamic, liquid-like condensates in vitro and in vivo. Focused ion beam scanning electron microscopy (FIB-SEM) images of GM130 condensates reveal a complex internal organization with branching aqueous channels. Condensates formed from cis‐Golgi‐localized golgins GM130, Golgin160, and GMAP210. Pairs of golgi…	liquid	The purified cis‐Golgi‐localized golgin GM130 can phase‐separate into liquid‐like condensates.	PS-other	_	_	_	_	_	_	_	_	_	_	_	_	coiled-coil domain (CC)	Their condensation seems to occur due to interactions among their coiled‐coil domains.	_	_	_	GOGA2_HUMAN	reviewed	Golgin subfamily A member 2 (130 kDa cis-Golgi matrix protein) (GM130) (GM130 autoantigen) (Golgin-95)	GOLGA2	GM130 GOLGA2 GOGA2	_	_
psother382	Haotai Xie	32668013	Homo sapiens	HeLa cells	Q15643	GMAP210	Cytoplasm	Golgin condensate	_	_	in vivo droplet formation,in vivo FRAP	Here, we show that the overexpression of each of the remaining cis (golgin160, GMAP210)- and trans (golgin97, golgin245, GCC88, GCC185)-golgins results in novel protein condensates. Focused ion beam scanning electron microscopy (FIB-SEM) images of GM130 condensates reveal a complex internal organization with branching aqueous channels. Condensates formed from cis‐Golgi‐localized golgins GM130, Go…	liquid	The cis‐Golgi‐localized golgins share a propensity to condense into structures that in most cases are reminiscent of dynamic, liquid‐like assemblies.	PS-other	_	_	_	_	_	_	_	_	_	_	_	_	coiled-coil domain (CC)	Their condensation seems to occur due to interactions among their coiled‐coil domains.	_	_	_	TRIPB_HUMAN	reviewed	Thyroid receptor-interacting protein 11 (TR-interacting protein 11) (TRIP-11) (Clonal evolution-related gene on chromosome 14 protein) (Golgi-associated microtubule-binding protein 210) (GMAP-210) (Trip230)	TRIP11 CEV14	GMAP210 TRIP11 CEV14 TRIPB	_	_
psother44	Xinxin Wang	26836305	Homo sapiens	_	Q13823	GNL2	Nucleus	Nucleolus	26836305-Q13823-1	_	in vitro droplet formation	We identify multivalency of acidic tracts and folded nucleic acid binding domains, mediated by N-terminal domain oligomerization, as structural features required for phase separation of NPM1 with other nucleolar components in vitro and for localization within mammalian nucleoli. We propose that one mechanism of nucleolar localization involves phase separation of proteins within the nucleolus; In …	liquid	Titration of four R-motif-containing peptides caused phase separation into liquid-like droplets at critical concentrations that varied with R-motif composition and affinity for N130.	PS-other	682-709	NPM1	P06748	Titration of four R-motif-containing peptides caused phase separation into liquid-like droplets at critical concentrations that varied with R-motif composition and affinity for N130.	_	_	_	_	_	_	_	_	R-motif	Titration of four R-motif-containing peptides (rpL5, GLN2, SURF6, and rpL23a) caused phase separation into liquid-like droplets	_	_	_	NOG2_HUMAN	reviewed	Nucleolar GTP-binding protein 2 (Autoantigen NGP-1)	GNL2 NGP1	GNL2 GNL2 NGP1 NOG2	protein	_
psother379	Haotai Xie	32668013	Homo sapiens	HeLa cells	Q08378	golgin160	Cytoplasm	Golgin condensate	_	_	in vivo droplet formation,in vivo FRAP	Here, we show that the overexpression of each of the remaining cis (golgin160, GMAP210)- and trans (golgin97, golgin245, GCC88, GCC185)-golgins results in novel protein condensates. Focused ion beam scanning electron microscopy (FIB-SEM) images of GM130 condensates reveal a complex internal organization with branching aqueous channels. Condensates formed from cis‐Golgi‐localized golgins GM130, Go…	liquid	The cis‐Golgi‐localized golgins share a propensity to condense into structures that in most cases are reminiscent of dynamic, liquid‐like assemblies.	PS-other	_	_	_	_	_	_	_	_	_	_	_	_	coiled-coil domain (CC)	Their condensation seems to occur due to interactions among their coiled‐coil domains.	_	_	_	GOGA3_HUMAN	reviewed	Golgin subfamily A member 3 (Golgi complex-associated protein of 170 kDa) (GCP170) (Golgin-160)	GOLGA3	golgin160 GOLGA3 GOGA3	_	_
psother381	Haotai Xie	32668013	Homo sapiens	HeLa cells	Q13439	golgin245	Cytoplasm	Golgin condensate	_	_	in vivo droplet formation,in vivo FRAP	Here, we show that the overexpression of each of the remaining cis (golgin160, GMAP210)- and trans (golgin97, golgin245, GCC88, GCC185)-golgins results in novel protein condensates. Focused ion beam scanning electron microscopy (FIB-SEM) images of GM130 condensates reveal a complex internal organization with branching aqueous channels. Condensates formed from trans‐Golgi/TGN‐localized golgins gol…	liquid	As observed for all golgins in this study, the presence of smooth borders around the condensates as well as their dynamics indirectly supports that these condensates may exhibit liquid‐like properties.	PS-other	_	_	_	_	_	_	_	_	_	_	_	_	GRIP domain	These golgins exhibit GRIP domains that anchor these vesicle tethers via the small GTPase ARL1 to the trans‐Golgi/TGN.	_	_	_	GOGA4_HUMAN	reviewed	Golgin subfamily A member 4 (256 kDa golgin) (Golgin-245) (Protein 72.1) (Trans-Golgi p230)	GOLGA4	golgin245 GOLGA4 GOGA4	_	_
psother384	Haotai Xie	32668013	Homo sapiens	HeLa cells	Q92805	golgin97	Cytoplasm	Golgin condensate	_	_	in vivo droplet formation,in vivo FRAP	Here, we show that the overexpression of each of the remaining cis (golgin160, GMAP210)- and trans (golgin97, golgin245, GCC88, GCC185)-golgins results in novel protein condensates. Focused ion beam scanning electron microscopy (FIB-SEM) images of GM130 condensates reveal a complex internal organization with branching aqueous channels. Condensates formed from trans‐Golgi/TGN‐localized golgins gol…	liquid	As observed for all golgins in this study, the presence of smooth borders around the condensates as well as their dynamics indirectly supports that these condensates may exhibit liquid‐like properties.	PS-other	_	_	_	_	_	_	_	_	_	_	_	_	GRIP domain	These golgins exhibit GRIP domains that anchor these vesicle tethers via the small GTPase ARL1 to the trans‐Golgi/TGN.	_	_	_	GOGA1_HUMAN	reviewed	Golgin subfamily A member 1 (Golgin-97)	GOLGA1	golgin97 GOLGA1 GOGA1	_	_
psother366	Haotai Xie	32487073	Homo sapiens	U2OS cells	P04150	GR	Nucleus	_	_	_	in vivo droplet formation,in vivo FRAP	We show that GR foci present properties consistent with those expected for biomolecular condensates formed by a liquid-liquid phase separation process in living human cells. Their formation requires an initial interaction of GR with certain chromatin regions at specific locations within the nucleus. Surprisingly, the intrinsically disordered region of GR is not essential for condensate formation,…	liquid	GR foci have properties of liquid condensates	PS-other	408-777,1-777	Med1	Q15648	Dexamethasone (Dex) stimulation resulted in the formation of many foci containing both GR and Med1.	_	_	chromatin	GR foci formation requires association with chromatin.	_	_	p.P481R,p.A465T,p.I634A	A constitutively tetrameric GR mutant (GR P481R, named GRtetra) that presents higher transcriptional activity and specific DNA binding in comparison to the wild-type receptor also shows a higher capability to form condensate. The mostly monomeric receptor GRmon (A465T/I634A) [74] does not form foci in BHK cells.	N-terminal domain (NTD),C-terminal ligand-binding domain (LBD). GR LBD is essential for the formation of liquid condensates.	The GR NTD probably plays a role in establishing interactions that may stabilize these liquid condensates.	_	_	A constitutively tetrameric GR mutant (GRP481R, named GRtetra) that presents higher transcriptional activity and specific DNA binding in comparison to the wild-type receptor also shows a higher capability to form condensate.	GCR_HUMAN	reviewed	Glucocorticoid receptor (GR) (Nuclear receptor subfamily 3 group C member 1)	NR3C1 GRL	GR NR3C1 GRL GCR	protein,other	mutation,oligomerization
psother152	Haotai Xie	30846600	Homo sapiens	_	P62993	Grb2	Cytoplasm	Receptor cluster	_	_	in vitro droplet formation	The rise-and-fall shape of the measured SOS activation time distribution and the long mean time scale to activation (~50 seconds) establish a basis for kinetic proofreading in the receptor-mediated activation of Ras. Stably recruited SOS is interacting with at least two LAT molecules via multiple Grb2 molecules. We further demonstrate that this kinetic proofreading is modulated by the LAT (linker…	liquid,hydrogel	LAT-Grb2-SOS can undergo a phase transition to form a condensed two-dimensional liquid or gel state consisting of a networked molecular assembly on the membrane surface.	PS-other	1-217	SOS,LAT	Q07889,O43561	LAT-Grb2-SOS can undergo a phase transition to form a condensed two-dimensional liquid or gel state consisting of a networked molecular assembly on the membrane surface.	_	_	_	_	_	_	_	_	SH3 domain,SH2 domain	The PR domain binds the Src homology 3 (SH3) domains of Grb2, whereas the SH2 domain of Grb2 interacts with pY residues on membrane receptors such as LAT or EGFR, thereby localizing SOS onto membrane surfaces in response to receptor activation.	_	_	_	GRB2_HUMAN	reviewed	Growth factor receptor-bound protein 2 (Adapter protein GRB2) (Protein Ash) (SH2/SH3 adapter GRB2)	GRB2 ASH	Grb2 GRB2 ASH GRB2	protein	_
psother445	Haotai Xie	33080222	Homo sapiens	_	P62993	Grb2	Cytoplasm	Receptor cluster	_	_	in vitro droplet formation	Here, we reconstitute the linker for activation of T cells (LAT):growth-factor-receptor-bound protein 2 (Grb2):son of sevenless (SOS) protein condensation on the surface of giant unilamellar vesicles capable of undergoing lipid phase separations. Our results indicate that the assembly of the protein condensate on the membrane surface can drive lipid phase separation.	_	_	PS-other	1-217	SOS,LAT	Q07889,O43561	The LAT:Grb2:SOS protein condensation phase transition is reversible.	_	_	_	_	_	_	_	_	SH2 domain,SH3 domain	Three of the phosphotyrosines on LAT are canonical docking sites for the SH2 domain of growth-factor-receptor-bound protein 2 (Grb2), a cytosolic adaptor protein. Grb2 additionally has SH3 domains, which bind to the proline-rich domain of SOS, a guanine nucleotide exchange factor that activates Ras.	_	_	_	GRB2_HUMAN	reviewed	Growth factor receptor-bound protein 2 (Adapter protein GRB2) (Protein Ash) (SH2/SH3 adapter GRB2)	GRB2 ASH	Grb2 GRB2 ASH GRB2	protein	_
psother45	Haotai Xie	27056844	Homo sapiens	Jurkat T cells	P62993	Grb2	Cytoplasm	Receptor cluster	27056844-P62993-1	Valency-dependent clustering of pLAT. LEFT: pLAT wild-type with three Grb2 phosphorylation sites (YYY) or mutants that contain 6 (2xYYY), 2 (FYY, YFY, YYF), 1 (FFY), or 0 (FFF) phospho-tyrosines were incubated with increasing concentrations of Grb2 and Sos1.	in vitro droplet formation,in vitro FRAP,in vivo droplet formation,in vivo FRAP	When TCR phosphorylation was triggered, downstream signaling proteins spontaneously separated into liquid-like clusters that promoted signaling outputs both in vitro and in human Jurkat T cells. Reconstituted clusters were enriched in kinases but excluded phosphatases and enhanced actin filament assembly by recruiting and organizing actin regulators. pLAT, Grb2, and Sos1 clusters exhibited dynami…	liquid	pLAT, Grb2, and Sos1 clusters exhibited dynamic liquid-like properties.	PS-other	1-217	Sos1,LAT	Q07889,O43561	pLAT, Grb2, and Sos1 clusters exhibited dynamic liquid-like properties.	_	_	_	_	_	_	_	_	SH3 domain,SH2 domain	Both SH3 domains of Grb2 were required for cluster formation, indicating a role of protein cross-bridging by this adaptor protein. Three of the four distal phospho-tyrosines in LAT are recognized by the SH2 domain of Grb2	_	_	_	GRB2_HUMAN	reviewed	Growth factor receptor-bound protein 2 (Adapter protein GRB2) (Protein Ash) (SH2/SH3 adapter GRB2)	GRB2 ASH	Grb2 GRB2 ASH GRB2	protein	_
psother186	Xinxin Wang	31268421	Homo sapiens	Jurkat T cells	P62993	Grb2	Cytoplasm	Receptor cluster	_	_	in vitro droplet formation,in vivo droplet formation	During T cell activation, biomolecular condensates form at the immunological synapse (IS) through multivalency-driven phase separation of LAT, Grb2, Sos1, SLP-76, Nck, and WASP. These condensates move radially at the IS, traversing successive radially-oriented and concentric actin networks. To understand this movement, we biochemically reconstituted LAT condensates with actomyosin filaments. We f…	_	_	PS-other	1-217	Sos1,pSLP76,Nck,WASP,N-WASP,pLAT	Q07889,Q13094,P16333,P42768,O00401,O43561	We induced LAT phase separation into condensates by adding an increasing subset of binding partners, in the order Grb2, Sos1, phospho-SLP-76 (pSLP-83), Nck, and, finally, WASP or N-WASP	_	_	_	_	_	_	_	_	_	_	_	_	_	GRB2_HUMAN	reviewed	Growth factor receptor-bound protein 2 (Adapter protein GRB2) (Protein Ash) (SH2/SH3 adapter GRB2)	GRB2 ASH	Grb2 GRB2 ASH GRB2	protein	_
psself509	Xinxin Wang	35298330	Homo sapiens	HEK293FT cell	A4D1B5	GSAP-16K	Cytoplasm	_	35298330-A4D1B5-1	1: with 10% PEG; 2: without PGE	in vitro droplet formation,in vitro FRAP,in vivo droplet formation,in vivo FRAP	In this study, we demonstrate that GSAP-16K undergoes liquid–liquid phase separation (LLPS) to form puncta-like condensates/droplets in vitro and in cells. GSAP-16K in dilute phase stimulates the protease activity of γ-secretase by delivering the substrate APP-C99.	liquid	These puncta-like condensates and droplets display clear features of fluidity. Within the HEK293FT cell, two small droplets formed by GFP-GSAP-16K were fused into a larger droplet within 10 s.	PS-self	_	APP-C99	P05067	GST-AICD is incorporated into the condensates/droplets through its interaction with GSAP-16K. Compared with that in the absence of GSAP-16K, the amount of APP-C99 in dilute phase is reduced by ∼82.4% in the presence of 4.5 μM GSAP-16K. In contrast, the amount of APP-C99 in the pellet steadily increases.	_	_	_	_	_	_	Δ734-758	Deletion of 25 residues in GSAP-16K (GSAP-16K Δ734 to 758) results in disruption of the interaction and colocalization between APP-C99 and GSAP-16K.	_	_	_	_	_	GSAP_HUMAN	reviewed	Gamma-secretase-activating protein (GSAP) (Protein pigeon homolog) [Cleaved into: Gamma-secretase-activating protein 16 kDa C-terminal form (GSAP-16K)]	GSAP PION	GSAP-16K GSAP PION GSAP	protein	mutation
psother298	Haotai Xie	31952807	Homo sapiens	HeLa cells	P07305	H1	Nucleus	_	31952807-P07305-1	_	in vitro droplet formation,in vivo droplet formation,in vivo FRAP	We demonstrate that the linker histone H1 condenses into liquid-like droplets in the nuclei of HeLa cells. The droplets, observed during the interphase of the cell cycle, are colocalized with DNA-dense regions indicative of heterochromatin. In vitro, H1 readily undergoes LLPS with both DNA and nucleosomes of varying lengths but does not phase separate in the absence of DNA. The nucleosome core pa…	liquid	The puncta are liquid-like droplets rich in H1 and chromatin.	PS-other	1-194	_	_	_	_	_	150-bp dsDNA	LLPS of H1 with DNA under charge-balanced ratios suggests that both H1 and DNA act as scaffold components.	_	_	_	_	_	_	_	_	_	H10_HUMAN	reviewed	Histone H1.0 (Histone H1') (Histone H1(0)) [Cleaved into: Histone H1.0, N-terminally processed]	H1-0 H1F0 H1FV	H1 H1-0 H1F0 H1FV H10	other	_
[truncated: 548 more rows]

## Sheet: Table S3
Table S3: Differential gene matrices between the normal group and the tumor group.
gene	conMean	treatMean	logFC	pValue	fdr
A2M	280.591	136.723	-1.03722	5.29131e-18	2.24004e-17
AADAT	3.86441	9.45811	1.29131	1.05036e-13	2.97834e-13
AARS1	27.9189	57.8873	1.052	7.8774e-24	7.19847e-23
AARSD1	0.333465	1.15788	1.79588	2.74539e-21	1.69119e-20
ABCA8	11.0605	0.585047	-4.24072	4.28279e-32	1.97514e-29
ABCB1	56.9717	21.63	-1.39721	1.52539e-14	4.65626e-14
ABCC1	14.395	35.2576	1.29237	2.96934e-23	2.43077e-22
ABCC2	0.635002	3.51487	2.46864	4.34779e-17	1.68695e-16
ABCE1	18.461	43.6096	1.24017	6.7745e-22	4.50256e-21
ABCG2	38.3647	1.87251	-4.35673	7.30728e-31	9.19937e-29
ABHD16A	0.790243	1.73804	1.13709	4.95281e-16	1.73529e-15
ABHD2	36.4481	76.9118	1.07736	2.64738e-10	5.69202e-10
ABHD3	76.3893	24.5477	-1.63778	1.47872e-27	3.4363e-26
ABI3BP	15.8177	2.08524	-2.92326	8.13068e-29	3.0123e-27
ABLIM2	5.49312	14.1451	1.3646	3.6965e-17	1.44201e-16
AC104304.2	0.132847	1.46133	3.45944	5.62325e-12	1.39394e-11
[truncated: 3,655 more rows]

## Sheet: Table S4
Table S4: 32 differential gene expression matrices related to LLPS.
[truncated: 33 more rows]
